# Supplementary material for: Inflammation-related genes S100s, RNASE3, and CYBB and risk of leukemic transformation in patients with myelodysplastic syndrome with myelofibrosis
Source: Biomark Res. 2021 Jul 2;9:53. doi: 10.1186/s40364-021-00304-w (PMC8259211; doi:10.1186/s40364-021-00304-w)
Supplement: Supplementary file 3 — Supplementary Table 2. Marker genes of overall t-stochastic neighbor embedding map. [file 40364_2021_304_MOESM3_ESM.xlsx]

## Sheet: Supplementary Table 2
Marker genes of overall t-SNE map
p_value	avg_logFC	pct.1	pct.2	p_value_adjust	cluster	gene
0	0.910607	0.973	0.688	0	1	RPS18
0	0.900953	0.801	0.445	0	1	GAS5
0	0.862435	0.966	0.738	0	1	RPL7
0	0.85898	0.579	0.272	0	1	RP11-234A1.1
1.07437e-166	0.822573	0.252	0.094	1.79075e-162	1	MYC
0	0.818174	0.983	0.815	0	1	RPS19
0	0.815534	0.901	0.561	0	1	RPL18A
0	0.81428	0.925	0.619	0	1	RPL3
5.76042e-291	0.812159	0.519	0.236	9.60147e-287	1	ITM2A
0	0.808678	0.651	0.362	0	1	SNHG8
0	0.79134	0.977	0.776	0	1	RPS14
0	0.776344	0.723	0.407	0	1	NPM1
0	0.77201	0.878	0.548	0	1	RPL23A
0	0.765464	0.982	0.8	0	1	RPS6
0	0.751198	0.958	0.728	0	1	RPS3
4.91453e-161	0.748227	0.305	0.133	8.19154e-157	1	RSL1D1
7.95822e-288	0.73113	0.614	0.326	1.32648e-283	1	SNHG5
1.19389e-157	0.729683	0.318	0.144	1.98998e-153	1	SMIM24
1.88192e-217	0.728959	0.483	0.247	3.13678e-213	1	EIF3E
0	0.722653	0.978	0.815	0	1	RPL31
0	0.71886	0.987	0.877	0	1	RPL34
0	0.678117	0.96	0.736	0	1	RPS23
0	0.676568	0.952	0.753	0	1	RPL36
2.06233e-214	0.675183	0.558	0.319	3.43749e-210	1	ZFAS1
0	0.674113	0.783	0.501	0	1	RPL29
1.05871e-134	0.670711	0.319	0.153	1.76466e-130	1	SOX4
0	0.660298	0.969	0.784	0	1	RPL21
3.93453e-133	0.658456	0.362	0.193	6.55807e-129	1	RPL3P4
0	0.652611	0.939	0.71	0	1	RPL15
4.72357e-122	0.647711	0.305	0.151	7.87324e-118	1	RP11-620J15.3
9.52766e-133	0.646771	0.342	0.174	1.58807e-128	1	RPL7P9
0	0.645417	0.925	0.706	0	1	RPS15
0	0.632428	0.79	0.523	0	1	RPL10A
0	0.631401	0.963	0.79	0	1	RPL32
0	0.631232	0.927	0.685	0	1	RPL13A
0	0.619492	0.926	0.581	0	1	CD74
0	0.619345	0.969	0.809	0	1	RPS20
0	0.616545	0.948	0.709	0	1	RPL10
1.85644e-127	0.616358	0.404	0.229	3.09432e-123	1	RPL18AP3
0	0.609189	0.898	0.653	0	1	RPL13
1.18306e-211	0.601593	0.611	0.368	1.97192e-207	1	LDHB
2.70917e-279	0.598333	0.801	0.593	4.51564e-275	1	PABPC1
1.39591e-270	0.596662	0.767	0.517	2.3267e-266	1	RPS7
9.26164e-302	0.591025	0.821	0.586	1.54373e-297	1	RPL12
0	0.574628	0.95	0.754	0	1	RPS3A
4.98781e-242	0.572578	0.74	0.503	8.31369e-238	1	RPL14
0	0.568022	0.994	0.926	0	1	RPS27
0	0.564649	0.941	0.728	0	1	RPLP0
1.21552e-96	0.559413	0.253	0.123	2.02602e-92	1	CD34
9.84935e-253	0.557963	0.773	0.53	1.64169e-248	1	RPS5
2.31656e-300	0.556858	0.854	0.627	3.86124e-296	1	RPS28
1.74387e-134	0.55571	0.493	0.306	2.90669e-130	1	SLC25A6
0	0.555043	0.925	0.715	0	1	RPL26
0	0.540541	0.975	0.839	0	1	RPL27A
0	0.539968	0.972	0.841	0	1	RPS27A
0	0.539419	0.926	0.715	0	1	RPS4X
2.44725e-299	0.534082	0.874	0.657	4.07907e-295	1	RPL36A
2.33961e-143	0.528166	0.573	0.384	3.89966e-139	1	ATP5G2
7.91223e-268	0.525859	0.852	0.636	1.31881e-263	1	RPL8
0	0.524559	0.968	0.858	0	1	RPL30
1.12695e-139	0.523369	0.508	0.3	1.87841e-135	1	PRSS57
6.75592e-206	0.518724	0.739	0.524	1.12608e-201	1	BTF3
5.88245e-207	0.51574	0.753	0.535	9.80487e-203	1	RACK1
5.01693e-73	0.506217	0.255	0.14	8.36221e-69	1	RSL24D1
0	0.504441	0.915	0.745	0	1	RPL37A
6.36543e-83	0.501747	0.328	0.194	1.06099e-78	1	EIF4EBP1
1.66016e-138	0.500426	0.486	0.285	2.76715e-134	1	HLA-DPA1
1.94833e-71	0.500131	0.272	0.156	3.24748e-67	1	EIF3M
4.7654e-158	0.49498	0.681	0.493	7.94296e-154	1	RPS10
2.1738e-250	0.491757	0.864	0.654	3.62328e-246	1	RPL35
1.1929e-287	0.487261	0.915	0.77	1.98832e-283	1	RPL27
4.53473e-69	0.486089	0.355	0.232	7.55849e-65	1	GYPC
0	0.485082	0.974	0.894	0	1	RPLP1
1.63729e-62	0.48409	0.259	0.152	2.72904e-58	1	C6orf48
1.38158e-218	0.482474	0.814	0.606	2.30281e-214	1	RPL18
1.70768e-183	0.48102	0.745	0.532	2.84637e-179	1	RPL6
3.36271e-242	0.478744	0.869	0.722	5.60497e-238	1	RPS26
1.54732e-89	0.478017	0.251	0.123	2.57908e-85	1	HPGDS
2.4055e-128	0.473384	0.466	0.269	4.00949e-124	1	HLA-DPB1
5.78e-291	0.470019	0.92	0.773	9.6341e-287	1	RPL35A
0	0.465118	0.935	0.81	0	1	RPL39
4.82434e-60	0.461772	0.256	0.151	8.04121e-56	1	RP11-466H18.1
4.78402e-154	0.461385	0.698	0.504	7.97401e-150	1	EEF1B2
4.06566e-302	0.459755	0.933	0.814	6.77664e-298	1	RPS25
1.70515e-146	0.459519	0.706	0.519	2.84215e-142	1	RPS2
3.6449e-260	0.458021	0.898	0.739	6.07531e-256	1	RPS21
7.66919e-93	0.4576	0.497	0.342	1.2783e-88	1	RPL22
3.82004e-240	0.455561	0.892	0.724	6.36724e-236	1	RPS15A
7.94266e-150	0.452156	0.7	0.506	1.32388e-145	1	RPL7A
1.8198e-72	0.448395	0.38	0.248	3.03324e-68	1	HSP90AB1
6.64986e-241	0.445071	0.896	0.728	1.1084e-236	1	RPS13
3.85333e-175	0.439088	0.805	0.623	6.42274e-171	1	RPL5
1.40592e-157	0.434817	0.749	0.572	2.34339e-153	1	RPL24
6.80347e-229	0.434766	0.894	0.736	1.134e-224	1	RPL19
1.23316e-277	0.434759	0.937	0.796	2.05543e-273	1	RPS24
7.47016e-181	0.434478	0.804	0.628	1.24513e-176	1	RPL9
2.51668e-216	0.434043	0.871	0.683	4.1948e-212	1	RPS8
8.31689e-59	0.433806	0.299	0.187	1.38626e-54	1	MT-TW
2.58991e-72	0.433738	0.35	0.216	4.31686e-68	1	HLA-DRB5
1.20877e-71	0.432568	0.407	0.276	2.01478e-67	1	RPL9P9
1.71492e-64	0.431564	0.355	0.231	2.85842e-60	1	RP11-543P15.1
5.16779e-43	0.428757	0.251	0.163	8.61368e-39	1	TIMM13
1.02149e-162	0.426969	0.795	0.645	1.70262e-158	1	RPS9
2.55816e-183	0.423238	0.729	0.474	4.26393e-179	1	HLA-DRA
1.00543e-102	0.419954	0.583	0.419	1.67584e-98	1	RPL4
4.17988e-206	0.419288	0.864	0.696	6.96702e-202	1	EEF1A1
3.6882e-205	0.411888	0.873	0.729	6.1475e-201	1	RPS17
3.23954e-49	0.405754	0.307	0.206	5.39967e-45	1	SRSF5
1.22867e-177	0.404464	0.837	0.641	2.04795e-173	1	TXN
3.57095e-301	0.404029	0.973	0.927	5.95206e-297	1	MT-CO1
4.50921e-44	0.402843	0.256	0.165	7.51594e-40	1	TNFSF13B
1.16566e-48	0.399935	0.313	0.211	1.94292e-44	1	VDAC3
3.05065e-146	0.398328	0.777	0.628	5.08482e-142	1	RPL38
1.46456e-117	0.39791	0.68	0.51	2.44112e-113	1	HINT1
7.23944e-95	0.380414	0.522	0.347	1.20667e-90	1	HLA-DRB1
3.58223e-103	0.378038	0.696	0.561	5.97086e-99	1	PFDN5
5.55298e-76	0.371533	0.522	0.379	9.25571e-72	1	LRRC75A-AS1
4.21514e-137	0.369929	0.816	0.687	7.0258e-133	1	RPL41
7.73492e-72	0.368723	0.593	0.472	1.28926e-67	1	UQCRB
1.39854e-96	0.363861	0.718	0.602	2.33108e-92	1	NACA
1.89459e-47	0.361939	0.397	0.293	3.1579e-43	1	SNHG6
4.47345e-34	0.360598	0.252	0.174	7.45634e-30	1	NHP2
5.89907e-276	0.3579	0.979	0.919	9.83257e-272	1	RPS29
3.21722e-175	0.35763	0.901	0.811	5.36247e-171	1	RPL11
3.74132e-38	0.356506	0.311	0.222	6.23604e-34	1	LSM7
2.74852e-56	0.355816	0.497	0.38	4.58123e-52	1	NAA38
1.1064e-129	0.355778	0.812	0.66	1.84414e-125	1	RPS16
2.62896e-180	0.354343	0.918	0.808	4.38195e-176	1	RPS12
1.10622e-44	0.354251	0.363	0.26	1.84384e-40	1	PSME2
4.64017e-166	0.351541	0.905	0.807	7.73423e-162	1	RPL37
2.36868e-40	0.348336	0.356	0.261	3.94811e-36	1	SLC25A5
5.46196e-46	0.346902	0.437	0.333	9.104e-42	1	SF3B6
1.72506e-52	0.341476	0.487	0.373	2.87533e-48	1	HNRNPA1
7.73898e-37	0.338973	0.323	0.233	1.28993e-32	1	MTATP6P1
1.13598e-30	0.331356	0.286	0.208	1.89345e-26	1	APRT
1.16322e-129	0.331188	0.863	0.752	1.93885e-125	1	RPS11
2.46405e-80	0.325306	0.724	0.609	4.10708e-76	1	RPL23
5.5915e-50	0.311421	0.546	0.436	9.31992e-46	1	SNRPD2
2.26759e-34	0.308818	0.345	0.257	3.77963e-30	1	HSPE1
7.24314e-29	0.308135	0.343	0.266	1.20729e-24	1	ATP5A1
1.07233e-27	0.307794	0.276	0.202	1.78736e-23	1	ZNF706
9.96244e-24	0.294358	0.277	0.208	1.66054e-19	1	ATP5C1
6.0247e-30	0.289937	0.274	0.195	1.0042e-25	1	MIF
3.96505e-30	0.285734	0.362	0.278	6.60894e-26	1	PSME1
8.66029e-29	0.279392	0.397	0.318	1.4435e-24	1	SHFM1
3.81446e-24	0.278321	0.328	0.255	6.35794e-20	1	EEF2
6.00517e-129	0.278148	0.933	0.883	1.00094e-124	1	MT-CO2
1.46046e-31	0.277725	0.454	0.371	2.43429e-27	1	MGST1
1.94433e-58	0.275402	0.682	0.582	3.24081e-54	1	COX6C
1.63355e-28	0.274815	0.36	0.276	2.72281e-24	1	SKP1
1.97886e-17	0.266535	0.266	0.21	3.29836e-13	1	SSBP1
2.92555e-22	0.26571	0.285	0.217	4.87631e-18	1	PEBP1
0	1.60411	0.668	0.15	0	2	S100A10
0	1.02063	0.685	0.281	0	2	CD99
1.31941e-258	0.983864	0.576	0.239	2.1992e-254	2	HMGN3
2.14848e-236	0.971507	0.62	0.284	3.58109e-232	2	VIM
3.8978e-193	0.951242	0.421	0.156	6.49685e-189	2	ANXA2
3.33117e-269	0.896067	0.767	0.439	5.55239e-265	2	DBI
4.84207e-179	0.88904	0.367	0.127	8.07076e-175	2	TSC22D3
1.31102e-300	0.859375	0.845	0.53	2.1852e-296	2	ANXA1
1.41064e-118	0.774169	0.34	0.142	2.35126e-114	2	EMP3
2.54409e-190	0.763115	0.701	0.399	4.24049e-186	2	LGALS1
3.01588e-113	0.721948	0.319	0.13	5.02688e-109	2	HPGDS
2.36367e-236	0.670065	0.888	0.668	3.93977e-232	2	SH3BGRL3
1.15569e-62	0.613065	0.274	0.135	1.9263e-58	2	KLF6
3.35384e-102	0.610893	0.572	0.35	5.59018e-98	2	TAGLN2
3.86473e-237	0.609999	0.906	0.655	6.44173e-233	2	TXN
6.93919e-71	0.606321	0.256	0.115	1.15662e-66	2	PDLIM1
2.43043e-107	0.604369	0.523	0.294	4.05103e-103	2	CLIC1
1.95711e-123	0.563265	0.624	0.357	3.26211e-119	2	SNHG5
1.29356e-209	0.551373	0.961	0.722	2.15611e-205	2	RPS18
1.55416e-186	0.540635	0.901	0.6	2.59048e-182	2	RPL18A
5.62451e-206	0.530872	0.957	0.765	9.37493e-202	2	RPL7
1.21392e-193	0.528552	0.929	0.653	2.02336e-189	2	RPL3
3.38844e-100	0.520476	0.549	0.31	5.64786e-96	2	RP11-234A1.1
1.54905e-154	0.520222	0.901	0.738	2.58195e-150	2	PTMA
1.06757e-196	0.519796	0.971	0.835	1.77943e-192	2	RPS19
1.02952e-134	0.509053	0.762	0.49	1.716e-130	2	GAS5
3.80388e-55	0.496881	0.269	0.136	6.34031e-51	2	CD34
1.80454e-187	0.492515	0.974	0.799	3.00781e-183	2	RPS14
6.92975e-111	0.488736	0.763	0.568	1.15505e-106	2	PFDN5
2.8855e-68	0.487662	0.461	0.276	4.80955e-64	2	EIF3E
4.83e-197	0.476663	0.934	0.619	8.05064e-193	2	CD74
6.9855e-50	0.47367	0.304	0.168	1.16434e-45	2	RP11-620J15.3
7.82923e-144	0.471824	0.857	0.587	1.30498e-139	2	RPL23A
5.19197e-83	0.468258	0.487	0.271	8.65398e-79	2	ITM2A
4.48942e-52	0.463371	0.338	0.193	7.48296e-48	2	RPL7P9
1.26811e-60	0.462864	0.419	0.247	2.11369e-56	2	RPL18AP3
1.06776e-68	0.456362	0.542	0.348	1.77975e-64	2	ZFAS1
3.19924e-167	0.453038	0.951	0.755	5.33249e-163	2	RPS3
1.13005e-162	0.449016	0.941	0.737	1.88357e-158	2	RPL10
1.6532e-40	0.448524	0.324	0.197	2.75556e-36	2	MT-TW
8.34766e-192	0.445314	0.97	0.832	1.39139e-187	2	TMSB10
3.51713e-57	0.442412	0.39	0.227	5.86235e-53	2	HLA-DRB5
6.16592e-35	0.432455	0.262	0.156	1.02774e-30	2	GSTK1
9.96785e-163	0.428663	0.961	0.823	1.66144e-158	2	RPS6
5.86099e-47	0.424463	0.361	0.217	9.76909e-43	2	VDAC3
1.84149e-156	0.419656	0.956	0.806	3.0694e-152	2	RPL21
2.85037e-87	0.419244	0.776	0.595	4.751e-83	2	H3F3B
1.2123e-143	0.415091	0.916	0.714	2.02067e-139	2	RPL13A
1.24822e-158	0.411855	0.974	0.891	2.08053e-154	2	RPL34
1.28849e-95	0.405879	0.781	0.554	2.14766e-91	2	RPL10A
1.82423e-116	0.40453	0.877	0.714	3.04062e-112	2	EEF1A1
1.13617e-120	0.400484	0.895	0.682	1.89377e-116	2	RPL13
2.50065e-139	0.398481	0.94	0.777	4.16808e-135	2	RPL36
1.70689e-85	0.395936	0.751	0.537	2.84505e-81	2	RPL29
4.52502e-48	0.395759	0.488	0.328	7.54231e-44	2	SLC25A6
1.18315e-71	0.389437	0.772	0.62	1.97208e-67	2	PABPC1
3.90477e-146	0.386478	0.971	0.932	6.50847e-142	2	MT-CO1
5.09897e-116	0.380136	0.92	0.732	8.49896e-112	2	RPS15
2.61525e-35	0.37989	0.339	0.214	4.35909e-31	2	RPL3P4
5.84774e-127	0.367912	0.961	0.836	9.74701e-123	2	RPL31
1.98833e-58	0.367406	0.473	0.29	3.31415e-54	2	HLA-DPB1
2.4653e-81	0.364568	0.764	0.546	4.10916e-77	2	RPS7
4.58016e-60	0.364553	0.561	0.362	7.63421e-56	2	HLA-DRB1
1.02926e-107	0.362737	0.915	0.739	1.71556e-103	2	RPL15
3.37532e-48	0.362207	0.57	0.404	5.62598e-44	2	SNHG8
2.1566e-31	0.358216	0.321	0.205	3.59462e-27	2	ZNF706
2.61603e-25	0.354002	0.289	0.191	4.3604e-21	2	RNASET2
7.79242e-30	0.353168	0.454	0.33	1.29884e-25	2	MALAT1
6.41953e-57	0.348821	0.647	0.465	1.07001e-52	2	CALM2
2.07664e-106	0.348215	0.927	0.813	3.46134e-102	2	RPL32
8.74889e-22	0.344229	0.266	0.179	1.45826e-17	2	UCP2
9.70028e-143	0.343886	0.983	0.935	1.61684e-138	2	RPS27
3.45955e-71	0.341494	0.76	0.559	5.76637e-67	2	RACK1
2.70836e-25	0.34133	0.401	0.293	4.51429e-21	2	HSBP1
1.2989e-48	0.340394	0.483	0.309	2.16501e-44	2	HLA-DPA1
1.16094e-100	0.338389	0.912	0.755	1.93506e-96	2	RPLP0
1.27238e-24	0.337328	0.378	0.274	2.12081e-20	2	DAD1
1.00242e-86	0.336688	0.9	0.742	1.67084e-82	2	RPS4X
2.34917e-59	0.335348	0.725	0.55	3.9156e-55	2	BTF3
1.99815e-80	0.333719	0.847	0.661	3.33052e-76	2	RPL8
2.10809e-51	0.333457	0.698	0.541	3.51377e-47	2	RPS2
1.00922e-100	0.333234	0.939	0.764	1.68217e-96	2	RPS23
8.12942e-65	0.330594	0.752	0.56	1.35501e-60	2	RPS5
2.86739e-23	0.329767	0.359	0.26	4.77937e-19	2	EEF2
4.96894e-33	0.328619	0.42	0.289	8.28222e-29	2	RPL9P9
4.7604e-53	0.328338	0.703	0.534	7.93463e-49	2	RPL14
1.74721e-23	0.323818	0.279	0.183	2.91225e-19	2	CD53
1.48334e-19	0.32256	0.277	0.193	2.47244e-15	2	YWHAZ
2.33914e-93	0.321173	0.924	0.779	3.89888e-89	2	RPS3A
2.74128e-28	0.319004	0.321	0.21	4.56916e-24	2	EIF4EBP1
2.06479e-25	0.318216	0.352	0.245	3.44159e-21	2	RP11-543P15.1
2.29666e-19	0.311461	0.263	0.182	3.82807e-15	2	ATP6V1F
1.02149e-46	0.308364	0.495	0.325	1.70262e-42	2	PRSS57
4.6681e-93	0.306764	0.942	0.83	7.78079e-89	2	RPS20
1.85183e-48	0.306197	0.691	0.529	3.08662e-44	2	RPL7A
2.1994e-66	0.303285	0.717	0.504	3.66595e-62	2	HLA-DRA
4.76185e-19	0.302782	0.274	0.19	7.93705e-15	2	HIGD2A
1.50822e-31	0.300225	0.6	0.477	2.5139e-27	2	COMMD6
4.53195e-20	0.297894	0.403	0.306	7.55385e-16	2	ITM2B
1.61139e-19	0.297342	0.286	0.199	2.68586e-15	2	ARL6IP5
1.45733e-56	0.296431	0.803	0.662	2.42907e-52	2	RPS9
5.92916e-40	0.296049	0.615	0.467	9.88273e-36	2	MYL12A
1.46307e-93	0.293962	0.954	0.905	2.43864e-89	2	RPLP1
4.88113e-77	0.29355	0.91	0.74	8.13586e-73	2	RPL26
2.67072e-18	0.289434	0.252	0.171	4.45155e-14	2	IGFBP7
4.85269e-75	0.289266	0.899	0.766	8.08847e-71	2	RPL37A
1.35052e-18	0.288763	0.252	0.172	2.25104e-14	2	EIF3M
5.38578e-56	0.288403	0.78	0.617	8.97702e-52	2	RPL12
4.39693e-49	0.286453	0.64	0.453	7.3288e-45	2	NPM1
3.68199e-33	0.286004	0.612	0.483	6.13714e-29	2	UQCRB
1.51965e-38	0.285	0.673	0.53	2.53296e-34	2	HINT1
5.07062e-51	0.284542	0.782	0.633	8.45171e-47	2	RPL18
1.56439e-62	0.284309	0.845	0.684	2.60753e-58	2	RPL36A
3.96427e-21	0.279869	0.366	0.264	6.60765e-17	2	HSP90AB1
3.66046e-15	0.278045	0.28	0.204	6.10125e-11	2	PYCARD
1.73689e-15	0.277748	0.278	0.202	2.89504e-11	2	GPX4
4.41493e-15	0.277527	0.254	0.182	7.3588e-11	2	ATP6V0B
1.09462e-85	0.276639	0.957	0.871	1.82452e-81	2	RPL30
6.0746e-53	0.271438	0.819	0.657	1.01251e-48	2	RPS28
1.54658e-20	0.271224	0.421	0.318	2.57784e-16	2	TMEM59
1.78758e-86	0.269843	0.963	0.856	2.97953e-82	2	RPL27A
2.03977e-46	0.269569	0.731	0.558	3.39988e-42	2	RPL6
1.55788e-64	0.269223	0.798	0.596	2.59667e-60	2	S100A4
2.60992e-14	0.265419	0.254	0.183	4.35021e-10	2	CD44
6.35996e-42	0.261536	0.777	0.651	1.06008e-37	2	RPL9
6.70084e-17	0.259387	0.285	0.203	1.1169e-12	2	MIF
4.23668e-15	0.256324	0.323	0.243	7.0617e-11	2	MTATP6P1
1.55108e-12	0.254115	0.258	0.192	2.58534e-08	2	TPM3
4.98588e-32	0.253501	0.768	0.686	8.31047e-28	2	EIF1
5.88898e-51	0.252713	0.913	0.891	9.81575e-47	2	MT-CO2
0	1.16961	0.843	0.355	0	3	STMN1
0	1.06228	0.898	0.466	0	3	H2AFZ
1.54692e-264	1.0316	0.395	0.109	2.57841e-260	3	KIAA0101
1.10151e-255	1.02854	0.344	0.087	1.836e-251	3	CKS1B
3.25403e-250	0.974789	0.416	0.124	5.42381e-246	3	RANBP1
1.63827e-249	0.962102	0.411	0.121	2.73067e-245	3	PCNA
5.28647e-287	0.881889	0.764	0.385	8.81148e-283	3	HMGB1
1.34828e-211	0.857255	0.593	0.26	2.24732e-207	3	ITM2A
1.58925e-206	0.849278	0.481	0.181	2.64896e-202	3	DUT
1.9424e-176	0.811505	0.475	0.193	3.23759e-172	3	EIF4EBP1
5.68569e-125	0.726524	0.258	0.084	9.4769e-121	3	C19orf48
5.7649e-131	0.671332	0.513	0.248	9.60894e-127	3	HSPE1
2.39296e-109	0.666826	0.251	0.087	3.98859e-105	3	LSM4
1.0797e-99	0.649764	0.344	0.15	1.79964e-95	3	NME1
3.71304e-101	0.610116	0.409	0.194	6.18889e-97	3	SNRPB
9.23823e-104	0.606009	0.408	0.189	1.53983e-99	3	MIF
1.80172e-114	0.58647	0.573	0.311	3.00312e-110	3	CHCHD2
3.59351e-145	0.586381	0.695	0.387	5.98966e-141	3	LDHB
1.21411e-176	0.582388	0.833	0.522	2.02367e-172	3	TUBA1B
3.41367e-104	0.578017	0.424	0.198	5.6899e-100	3	ATP5G1
3.09658e-78	0.573594	0.263	0.111	5.16138e-74	3	HSPB11
2.06825e-194	0.568096	0.893	0.602	3.44735e-190	3	RPL18A
7.44856e-93	0.564679	0.278	0.11	1.24153e-88	3	HMGN2
2.22196e-133	0.544747	0.767	0.496	3.70356e-129	3	PPIA
3.29566e-93	0.543082	0.468	0.245	5.4932e-89	3	SNRPD1
6.5342e-84	0.541685	0.466	0.252	1.08912e-79	3	TUBB
1.96795e-179	0.537816	0.886	0.585	3.28017e-175	3	RPL23A
3.43854e-201	0.537021	0.971	0.722	5.73136e-197	3	RPS18
2.31617e-92	0.533778	0.485	0.258	3.86059e-88	3	SLC25A5
1.19804e-74	0.531675	0.337	0.162	1.9969e-70	3	SMIM24
1.8616e-112	0.527377	0.576	0.308	3.10291e-108	3	RP11-234A1.1
2.20726e-94	0.527282	0.471	0.242	3.67905e-90	3	RPL18AP3
1.43803e-84	0.525439	0.417	0.211	2.39691e-80	3	VDAC3
2.09614e-79	0.51971	0.411	0.211	3.49384e-75	3	PEBP1
1.538e-94	0.514409	0.631	0.39	2.56353e-90	3	RAN
6.33334e-197	0.510028	0.987	0.834	1.05564e-192	3	RPS19
3.61376e-69	0.509187	0.304	0.143	6.02341e-65	3	SOD1
6.86543e-174	0.506511	0.909	0.673	1.14433e-169	3	RPL35
3.14438e-182	0.505952	0.928	0.654	5.24106e-178	3	RPL3
5.82554e-206	0.502417	0.967	0.754	9.71001e-202	3	RPS3
6.72001e-89	0.501453	0.616	0.38	1.12009e-84	3	NAA38
8.3588e-69	0.500659	0.319	0.153	1.39325e-64	3	MT2A
6.13102e-71	0.4965	0.347	0.172	1.02192e-66	3	NHP2
1.46001e-213	0.492822	0.987	0.82	2.43355e-209	3	RPS6
1.1253e-182	0.4857	0.974	0.799	1.87565e-178	3	RPS14
2.52079e-181	0.485133	0.934	0.734	4.20165e-177	3	PTMA
1.99965e-171	0.479967	0.966	0.764	3.33301e-167	3	RPL7
1.21671e-78	0.479787	0.549	0.326	2.02802e-74	3	SNRPE
5.65638e-65	0.471731	0.32	0.158	9.42806e-61	3	UBE2V2
9.8477e-73	0.465965	0.469	0.261	1.64141e-68	3	PSME2
1.55173e-111	0.464326	0.721	0.444	2.58643e-107	3	NPM1
2.93632e-185	0.462164	0.963	0.762	4.89426e-181	3	RPS23
3.99486e-132	0.455207	0.886	0.658	6.65864e-128	3	TXN
8.78738e-163	0.451446	0.942	0.73	1.46468e-158	3	RPS15
2.42172e-120	0.448709	0.823	0.553	4.03653e-116	3	RPS5
5.31439e-57	0.442838	0.388	0.216	8.85802e-53	3	NDUFB11
9.52088e-177	0.442443	0.981	0.804	1.58694e-172	3	RPL21
5.1185e-55	0.441043	0.313	0.162	8.53152e-51	3	SRP9
5.04639e-160	0.43324	0.95	0.752	8.41132e-156	3	RPLP0
2.64815e-83	0.431066	0.611	0.36	4.41394e-79	3	SNHG5
7.42408e-51	0.428056	0.251	0.123	1.23745e-46	3	PA2G4
6.27421e-53	0.426396	0.339	0.182	1.04579e-48	3	SRSF7
3.99868e-98	0.423852	0.783	0.544	6.665e-94	3	RPS7
4.61633e-77	0.423114	0.664	0.436	7.69449e-73	3	SNRPD2
7.04479e-47	0.416871	0.271	0.14	1.17423e-42	3	HSPD1
7.84314e-151	0.414446	0.956	0.776	1.3073e-146	3	RPL36
8.92168e-171	0.41179	0.992	0.889	1.48707e-166	3	RPL34
3.30875e-56	0.408935	0.516	0.326	5.51502e-52	3	SNRPG
1.63353e-145	0.406871	0.956	0.776	2.72276e-141	3	RPS3A
2.5651e-125	0.403572	0.915	0.68	4.27552e-121	3	RPL13
2.75086e-57	0.403215	0.558	0.359	4.58513e-53	3	UQCRQ
2.80201e-53	0.401288	0.508	0.322	4.67039e-49	3	NDUFB2
3.26916e-76	0.397007	0.785	0.582	5.44903e-72	3	COX6C
9.28503e-53	0.391345	0.456	0.274	1.54763e-48	3	HMGB2
5.32619e-45	0.390963	0.349	0.201	8.8777e-41	3	SNRPC
3.80691e-43	0.385249	0.321	0.181	6.34535e-39	3	BANF1
1.4645e-149	0.384019	0.981	0.834	2.44103e-145	3	RPL31
5.59393e-56	0.383887	0.384	0.21	9.32396e-52	3	RPL3P4
3.23582e-48	0.380826	0.517	0.336	5.39347e-44	3	SF3B6
1.01625e-42	0.378884	0.343	0.199	1.69389e-38	3	PARK7
6.78728e-140	0.377996	0.973	0.808	1.1313e-135	3	RPL32
6.39166e-114	0.375997	0.919	0.714	1.06536e-109	3	RPL13A
1.25726e-169	0.375309	0.989	0.901	2.09559e-165	3	RPLP1
1.37696e-41	0.375098	0.346	0.203	2.29511e-37	3	ZNF706
9.17793e-39	0.373662	0.308	0.177	1.52978e-34	3	PDCD5
3.7901e-53	0.372948	0.503	0.315	6.31734e-49	3	SHFM1
1.44396e-121	0.37294	0.936	0.738	2.40679e-117	3	RPS4X
1.62922e-125	0.37145	0.913	0.622	2.71559e-121	3	CD74
1.48239e-91	0.371168	0.8	0.553	2.47085e-87	3	RPL10A
4.29405e-139	0.369096	0.966	0.828	7.15732e-135	3	RPS20
1.33864e-36	0.359906	0.289	0.165	2.23125e-32	3	H2AFV
3.46093e-33	0.3599	0.29	0.172	5.76867e-29	3	SNRPD3
1.64202e-107	0.359818	0.921	0.754	2.73692e-103	3	RPS21
1.37272e-68	0.359006	0.73	0.509	2.28805e-64	3	RPS10
4.04708e-115	0.358287	0.948	0.736	6.74567e-111	3	RPL10
8.53535e-36	0.358017	0.292	0.169	1.42267e-31	3	TIMM13
5.49704e-53	0.357997	0.6	0.403	9.16246e-49	3	ATP5G2
9.73264e-77	0.357675	0.752	0.529	1.62224e-72	3	RPL14
2.23312e-115	0.355939	0.935	0.737	3.72216e-111	3	RPL15
1.21757e-39	0.354431	0.373	0.226	2.02945e-35	3	LSM7
3.72114e-51	0.35353	0.4	0.226	6.20239e-47	3	HLA-DRB5
4.29256e-63	0.351915	0.685	0.461	7.15484e-59	3	CALM2
2.54566e-71	0.34921	0.771	0.535	4.24311e-67	3	RPL29
5.0527e-67	0.347091	0.737	0.522	8.42184e-63	3	EEF1B2
3.329e-61	0.3451	0.724	0.525	5.54878e-57	3	HINT1
4.11869e-44	0.34438	0.454	0.286	6.86503e-40	3	RPL9P9
2.6649e-68	0.340447	0.771	0.554	4.44186e-64	3	RPL6
2.35353e-33	0.339497	0.272	0.156	3.92286e-29	3	AC007969.5
2.27047e-43	0.339057	0.341	0.193	3.78442e-39	3	RPL7P9
1.06229e-36	0.339043	0.331	0.196	1.77063e-32	3	NDUFB6
7.41278e-39	0.338128	0.336	0.195	1.23556e-34	3	ERH
1.37598e-35	0.33805	0.277	0.157	2.29348e-31	3	HSPA8
6.40973e-78	0.334943	0.858	0.673	1.06837e-73	3	RPS16
4.72245e-37	0.334198	0.347	0.208	7.87138e-33	3	SNRPF
1.404e-90	0.3334	0.91	0.734	2.34019e-86	3	RPS26
4.04733e-33	0.332995	0.299	0.179	6.74609e-29	3	NDUFAB1
1.71407e-43	0.331274	0.517	0.339	2.857e-39	3	SLIRP
2.02538e-36	0.330747	0.411	0.262	3.3759e-32	3	LSM3
2.29498e-80	0.330469	0.857	0.653	3.82527e-76	3	RPS28
7.52547e-86	0.330458	0.864	0.66	1.25435e-81	3	RPL8
1.31015e-32	0.327818	0.38	0.244	2.18375e-28	3	ENY2
1.32427e-97	0.326443	0.933	0.785	2.20729e-93	3	RPL27
8.18983e-46	0.324879	0.565	0.378	1.36508e-41	3	HNRNPA1
4.04139e-81	0.324255	0.875	0.682	6.73619e-77	3	RPL36A
3.55007e-28	0.318718	0.336	0.215	5.91726e-24	3	ANAPC11
1.65884e-34	0.318304	0.311	0.184	2.76495e-30	3	TMED9
2.72692e-43	0.315483	0.506	0.326	4.54523e-39	3	SLC25A6
3.98347e-44	0.311964	0.617	0.434	6.63965e-40	3	RPL4
1.59814e-31	0.311941	0.299	0.181	2.66377e-27	3	NAP1L1
5.42296e-112	0.310597	0.977	0.854	9.03898e-108	3	RPL27A
5.67248e-36	0.309664	0.55	0.387	9.45489e-32	3	ATP5J2
1.0852e-35	0.307769	0.409	0.26	1.80881e-31	3	HSP90AB1
5.5669e-26	0.306446	0.31	0.199	9.27891e-22	3	NDUFA11
2.32925e-105	0.304862	0.97	0.87	3.8824e-101	3	RPL30
3.94592e-69	0.30117	0.874	0.695	6.57705e-65	3	RPL41
6.94752e-37	0.299182	0.596	0.423	1.15801e-32	3	NDUFA4
4.27258e-59	0.297992	0.822	0.64	7.12153e-55	3	RPL38
7.58465e-39	0.297727	0.698	0.529	1.26421e-34	3	SRP14
7.43434e-26	0.29622	0.264	0.161	1.23916e-21	3	APEX1
3.85347e-37	0.295799	0.525	0.357	6.42297e-33	3	RPL22
8.82703e-78	0.293996	0.914	0.74	1.47129e-73	3	RPL26
3.71065e-71	0.293103	0.9	0.743	6.18491e-67	3	RPS17
6.01673e-43	0.292768	0.724	0.556	1.00287e-38	3	TMA7
9.15985e-42	0.292691	0.5	0.325	1.52676e-37	3	PRSS57
1.84218e-26	0.292492	0.297	0.186	3.07054e-22	3	PSMB9
7.03592e-49	0.291385	0.719	0.527	1.17275e-44	3	RPL7A
5.55953e-81	0.291187	0.931	0.763	9.26663e-77	3	RPL37A
4.25002e-36	0.289774	0.439	0.279	7.08394e-32	3	EIF3E
5.67758e-33	0.289295	0.273	0.156	9.46338e-29	3	RSL1D1
6.23338e-32	0.287221	0.471	0.317	1.03898e-27	3	NDUFS5
9.53937e-55	0.285503	0.82	0.629	1.59002e-50	3	RPL18
1.06339e-28	0.285021	0.346	0.221	1.77246e-24	3	SRSF3
3.28475e-77	0.284487	0.927	0.789	5.47502e-73	3	RPL35A
1.88003e-27	0.283774	0.33	0.211	3.13363e-23	3	MRPL57
7.07858e-26	0.283033	0.396	0.273	1.17986e-21	3	DAD1
4.02677e-25	0.282909	0.324	0.21	6.71182e-21	3	SSBP1
2.07049e-25	0.282836	0.259	0.158	3.4511e-21	3	UBE2I
1.20519e-24	0.281063	0.282	0.177	2.00881e-20	3	PDIA6
5.78454e-62	0.277649	0.878	0.704	9.64166e-58	3	RPS8
4.66952e-46	0.274924	0.603	0.401	7.78316e-42	3	SNHG8
1.8871e-42	0.272578	0.49	0.308	3.14541e-38	3	HLA-DPA1
1.83957e-25	0.266675	0.408	0.279	3.0662e-21	3	HNRNPK
5.21478e-102	0.266285	0.993	0.934	8.69199e-98	3	RPS27
5.22689e-26	0.266092	0.314	0.198	8.71218e-22	3	GPX4
9.39317e-25	0.264799	0.328	0.214	1.56565e-20	3	SUMO2
3.25184e-25	0.264245	0.434	0.301	5.42017e-21	3	SNHG6
4.60149e-64	0.263833	0.906	0.753	7.66977e-60	3	RPL19
2.50435e-47	0.263658	0.835	0.682	4.17426e-43	3	UBB
7.80079e-28	0.263192	0.417	0.28	1.30023e-23	3	SKP1
1.08982e-21	0.261541	0.286	0.187	1.81651e-17	3	PRDX3
4.07205e-21	0.261371	0.265	0.17	6.7873e-17	3	IGFBP7
5.95731e-51	0.261221	0.788	0.619	9.92965e-47	3	PABPC1
3.39983e-26	0.260393	0.496	0.356	5.66684e-22	3	RPS27L
3.01625e-24	0.260341	0.424	0.298	5.02748e-20	3	TPI1
1.47523e-56	0.2599	0.728	0.503	2.45891e-52	3	HLA-DRA
9.05692e-22	0.259069	0.354	0.24	1.50961e-17	3	NDUFB8
3.58806e-44	0.257553	0.476	0.291	5.98058e-40	3	HLA-DPB1
4.58328e-24	0.257172	0.374	0.252	7.63941e-20	3	PSMA4
2.92443e-21	0.257114	0.294	0.193	4.87443e-17	3	GTF3C6
3.05003e-31	0.254134	0.671	0.523	5.08379e-27	3	GSTP1
3.24315e-23	0.253547	0.27	0.169	5.40567e-19	3	RBM8A
3.447e-66	0.251207	0.94	0.827	5.74546e-62	3	RPS25
0	2.61797	0.719	0.147	0	4	PRTN3
0	2.35587	0.87	0.262	0	4	ELANE
0	2.2259	0.753	0.229	0	4	CTSG
0	2.15872	0.666	0.163	0	4	AZU1
0	1.51201	0.911	0.357	0	4	CST7
0	1.15544	0.971	0.551	0	4	SRGN
0	1.15198	0.739	0.331	0	4	RNASE3
4.17563e-255	1.09759	0.563	0.221	6.95993e-251	4	BEX1
5.40491e-212	1.05996	0.584	0.274	9.00891e-208	4	RP11-84C10.2
2.1368e-107	1.01993	0.37	0.171	3.56161e-103	4	CFD
0	0.949493	0.881	0.444	0	4	RNASE2
1.08107e-207	0.912171	0.475	0.179	1.80193e-203	4	P4HB
1.03065e-291	0.911868	0.906	0.601	1.71789e-287	4	MPO
7.26228e-174	0.781402	0.469	0.183	1.21048e-169	4	CEACAM6
3.26737e-140	0.765819	0.456	0.205	5.44605e-136	4	CALR
1.70047e-146	0.75024	0.524	0.254	2.83434e-142	4	CAT
5.49542e-109	0.723985	0.405	0.19	9.15977e-105	4	APLP2
2.90953e-125	0.709495	0.506	0.259	4.8496e-121	4	NUCB2
1.47957e-106	0.700356	0.268	0.097	2.46615e-102	4	FUT4
3.5939e-186	0.691782	0.732	0.408	5.99031e-182	4	SERPINB1
5.18613e-197	0.686589	0.919	0.477	8.64425e-193	4	LYZ
1.55943e-85	0.655857	0.325	0.148	2.59926e-81	4	FAM45A
1.49785e-76	0.604049	0.305	0.14	2.49661e-72	4	CNIH4
4.88105e-59	0.602459	0.45	0.291	8.13573e-55	4	CLEC2B
6.58014e-58	0.595023	0.285	0.145	1.09678e-53	4	RNASEH2C
2.5422e-57	0.566908	0.319	0.171	4.23734e-53	4	CLEC11A
2.72608e-179	0.553767	0.904	0.717	4.54383e-175	4	MT-ND3
9.60349e-76	0.538407	0.389	0.202	1.60071e-71	4	HSP90B1
2.29821e-55	0.517799	0.308	0.162	3.83066e-51	4	EAF2
2.31018e-94	0.50298	0.669	0.439	3.85062e-90	4	PLAC8
6.94117e-62	0.492125	0.361	0.191	1.15695e-57	4	SNHG25
4.23845e-86	0.489521	0.583	0.346	7.06465e-82	4	CSTA
2.50527e-42	0.470971	0.268	0.145	4.17579e-38	4	BTG1
6.31997e-56	0.467521	0.409	0.241	1.05341e-51	4	GNAS
2.19485e-44	0.463986	0.307	0.175	3.65838e-40	4	PDIA6
5.99892e-63	0.44636	0.537	0.345	9.999e-59	4	NDUFB9
5.24625e-43	0.432291	0.308	0.174	8.74445e-39	4	TPP1
2.64164e-59	0.424633	0.454	0.26	4.40308e-55	4	NEAT1
4.70394e-48	0.412946	0.406	0.252	7.84053e-44	4	SSR4
4.04621e-41	0.412012	0.363	0.222	6.74422e-37	4	NCOA4
2.56405e-74	0.410606	0.59	0.362	4.27376e-70	4	TSPO
7.71475e-37	0.388653	0.332	0.2	1.2859e-32	4	TMEM123
4.55975e-27	0.383379	0.275	0.174	7.60019e-23	4	HSPA5
3.78006e-36	0.382072	0.291	0.168	6.3006e-32	4	RAB27A
2.72931e-34	0.365136	0.266	0.15	4.54921e-30	4	CTSD
3.02044e-46	0.36451	0.334	0.184	5.03447e-42	4	RGL4
1.39814e-57	0.341883	0.696	0.497	2.33042e-53	4	HLA-A
5.53304e-31	0.338889	0.337	0.211	9.22248e-27	4	TKT
9.20129e-24	0.330761	0.291	0.192	1.53367e-19	4	CTSA
1.15628e-27	0.327112	0.363	0.242	1.92729e-23	4	PRDX5
5.13464e-23	0.321383	0.277	0.179	8.55842e-19	4	SERP1
4.34218e-20	0.319054	0.494	0.399	7.23754e-16	4	LRRC75A-AS1
1.92417e-35	0.31611	0.375	0.23	3.2072e-31	4	MT-TP
1.68604e-22	0.31096	0.261	0.166	2.8103e-18	4	SRSF2
2.68039e-12	0.291136	0.412	0.335	4.46767e-08	4	PRSS57
6.55206e-35	0.290058	0.639	0.488	1.0921e-30	4	VAMP8
8.54157e-72	0.289856	0.927	0.879	1.42371e-67	4	MT-CYB
3.9097e-62	0.289531	0.888	0.781	6.51669e-58	4	GAPDH
4.39914e-68	0.288861	0.936	0.855	7.33248e-64	4	MT-ND2
3.82567e-30	0.286334	0.479	0.338	6.37663e-26	4	LAPTM5
4.10127e-28	0.282158	0.527	0.392	6.83599e-24	4	NDUFB1
2.33704e-39	0.275565	0.89	0.803	3.89539e-35	4	RPLP2
2.69204e-25	0.27266	0.423	0.296	4.48709e-21	4	PKM
1.14059e-14	0.272423	0.292	0.215	1.90113e-10	4	LSM5
1.47602e-31	0.272177	0.446	0.303	2.46022e-27	4	NKG7
1.67657e-30	0.271908	0.595	0.45	2.7945e-26	4	TMEM258
4.28707e-23	0.27156	0.273	0.17	7.14569e-19	4	C1orf162
3.80588e-17	0.269386	0.3	0.213	6.34363e-13	4	SNRPF
1.46754e-54	0.266403	0.823	0.631	2.44609e-50	4	HLA-B
7.38917e-20	0.263985	0.251	0.163	1.23163e-15	4	FKBP2
1.03462e-18	0.260229	0.333	0.236	1.72451e-14	4	SF3B5
6.06776e-19	0.259395	0.359	0.257	1.01138e-14	4	TIMM8B
1.6219e-48	0.253814	0.939	0.913	2.70339e-44	4	MT-ND4
0	1.66128	0.384	0.073	0	5	CST3
7.41274e-283	1.24341	0.447	0.126	1.23556e-278	5	MS4A6A
7.53067e-88	0.809577	0.493	0.292	1.25521e-83	5	HLA-DPB1
1.89542e-127	0.806234	0.819	0.636	3.15929e-123	5	CD74
3.76669e-138	0.783518	0.741	0.506	6.27832e-134	5	HLA-DRA
2.80491e-71	0.668443	0.5	0.31	4.67522e-67	5	HLA-DPA1
1.60664e-94	0.64774	0.59	0.363	2.67795e-90	5	HLA-DRB1
3.61154e-103	0.583403	0.661	0.409	6.01972e-99	5	LGALS1
1.24618e-86	0.58244	0.366	0.166	2.07713e-82	5	ANXA2
1.68726e-122	0.543598	0.827	0.597	2.81232e-118	5	S100A4
5.243e-41	0.536596	0.274	0.151	8.73903e-37	5	HLA-DMA
4.37918e-47	0.532274	0.316	0.174	7.29922e-43	5	ITGB2
2.33728e-43	0.52713	0.313	0.177	3.89579e-39	5	CTSS
8.00634e-160	0.508274	0.976	0.834	1.3345e-155	5	TMSB10
5.97622e-43	0.495951	0.371	0.222	9.96116e-39	5	FOS
2.56002e-35	0.481619	0.362	0.232	4.26704e-31	5	HLA-DRB5
2.06769e-74	0.473382	0.728	0.52	3.44643e-70	5	S100A6
4.09913e-37	0.468136	0.344	0.212	6.83244e-33	5	CARD16
3.35161e-70	0.459992	0.55	0.326	5.58647e-66	5	FCER1G
3.21247e-97	0.426971	0.869	0.674	5.35455e-93	5	SH3BGRL3
1.10009e-172	0.412662	0.993	0.927	1.83363e-168	5	TMSB4X
1.83934e-23	0.398719	0.268	0.172	3.06581e-19	5	C1orf162
1.32385e-99	0.385054	0.978	0.914	2.20659e-95	5	FTL
1.22525e-34	0.370643	0.526	0.374	2.04225e-30	5	FTH1
1.94139e-23	0.367112	0.279	0.181	3.23592e-19	5	GRN
3.58647e-49	0.360817	0.349	0.189	5.97793e-45	5	S100A10
1.99914e-50	0.359867	0.634	0.446	3.33217e-46	5	S100A11
1.05047e-26	0.349106	0.418	0.298	1.75093e-22	5	LST1
1.18427e-28	0.346225	0.439	0.311	1.97395e-24	5	GPX1
8.56826e-19	0.300482	0.404	0.305	1.42816e-14	5	MRPL33
1.82975e-12	0.292435	0.285	0.214	3.04983e-08	5	PSAP
1.28227e-30	0.277518	0.651	0.52	2.13729e-26	5	IFITM2
2.64513e-20	0.274739	0.622	0.524	4.4089e-16	5	AIF1
1.39139e-06	0.269076	0.421	0.391	0.0231916	5	CD52
1.07694e-13	0.256945	0.413	0.332	1.79505e-09	5	ARPC1B
9.13848e-203	2.39358	0.514	0.185	1.5232e-198	6	DEFA3
2.58215e-213	1.71467	0.313	0.067	4.30392e-209	6	SLPI
3.04993e-165	1.58751	0.314	0.082	5.08362e-161	6	DEFA4
0	1.57149	0.704	0.156	0	6	BPI
0	1.45845	0.595	0.128	0	6	CD24
6.54017e-280	1.3106	0.318	0.052	1.09012e-275	6	CEACAM8
0	1.19869	0.647	0.193	0	6	S100P
0	1.17988	0.642	0.181	0	6	CEACAM6
1.57625e-259	1.17049	0.563	0.173	2.62729e-255	6	RGL4
0	1.1589	0.997	0.487	0	6	LYZ
5.13008e-308	1.15217	0.614	0.178	8.55082e-304	6	ANXA3
4.07117e-114	1.1118	0.26	0.075	6.78583e-110	6	MS4A3
0	1.03523	0.989	0.564	0	6	SRGN
1.41959e-236	1.00004	0.677	0.257	2.36617e-232	6	RETN
0	0.997674	0.98	0.481	0	6	S100A8
5.84858e-68	0.973433	0.253	0.096	9.74841e-64	6	CLC
0	0.96549	0.985	0.459	0	6	S100A9
5.86913e-116	0.948651	0.282	0.086	9.78267e-112	6	TYMS
1.24095e-197	0.94297	0.606	0.23	2.06841e-193	6	BEX1
4.17031e-137	0.938081	0.358	0.115	6.95107e-133	6	SVIP
2.45459e-133	0.936311	0.347	0.109	4.09131e-129	6	CYSTM1
4.3811e-284	0.909415	0.923	0.456	7.30242e-280	6	RNASE2
1.05096e-122	0.895578	0.377	0.135	1.75173e-118	6	YWHAH
9.92973e-207	0.861497	0.767	0.343	1.65509e-202	6	RNASE3
4.34882e-168	0.858777	0.558	0.216	7.24862e-164	6	ALOX5AP
4.7482e-141	0.836025	0.609	0.297	7.9143e-137	6	NKG7
3.73233e-134	0.826753	0.601	0.284	6.22105e-130	6	RP11-84C10.2
1.44694e-89	0.812598	0.322	0.125	2.41176e-85	6	KIAA0101
1.73391e-101	0.810361	0.303	0.101	2.89007e-97	6	FAM101B
3.58306e-89	0.777149	0.28	0.096	5.97224e-85	6	MMP8
1.04286e-76	0.771745	0.273	0.102	1.73824e-72	6	FUT4
4.18214e-138	0.76639	0.68	0.363	6.97079e-134	6	TSPO
3.11937e-125	0.753717	0.473	0.185	5.19936e-121	6	BASP1
1.69683e-88	0.749722	0.302	0.108	2.82828e-84	6	CD177
6.80821e-75	0.748988	0.256	0.091	1.13479e-70	6	ZDHHC19
2.07144e-139	0.722431	0.61	0.274	3.45267e-135	6	GCA
1.44394e-66	0.709901	0.274	0.112	2.40676e-62	6	NCF4
1.37208e-68	0.704383	0.372	0.177	2.28699e-64	6	GRN
1.8055e-74	0.70359	0.303	0.12	3.0094e-70	6	CYBB
4.00237e-66	0.696451	0.26	0.101	6.67114e-62	6	RGCC
1.64553e-76	0.693831	0.412	0.199	2.74276e-72	6	TMEM123
1.21241e-61	0.67948	0.263	0.108	2.02085e-57	6	HDGF
5.49571e-111	0.674902	0.515	0.225	9.16024e-107	6	MNDA
1.73195e-60	0.668862	0.254	0.102	2.88681e-56	6	VSTM1
4.70419e-76	0.668525	0.424	0.21	7.84095e-72	6	TKT
1.39027e-65	0.660753	0.358	0.168	2.3173e-61	6	RAB27A
3.14028e-77	0.660063	0.354	0.15	5.23422e-73	6	MSRB1
2.37624e-57	0.655941	0.262	0.111	3.96072e-53	6	GPI
2.82953e-55	0.655028	0.3	0.14	4.71626e-51	6	PCNA
6.45958e-59	0.653048	0.256	0.106	1.07668e-54	6	EMB
3.62199e-58	0.64934	0.345	0.169	6.03713e-54	6	C1orf162
1.47198e-67	0.648204	0.336	0.149	2.4535e-63	6	CTSD
2.71161e-102	0.64412	0.636	0.351	4.5197e-98	6	CSTA
5.5499e-57	0.622454	0.256	0.106	9.25057e-53	6	BST1
1.54863e-51	0.608393	0.297	0.141	2.58126e-47	6	PGD
1.69852e-103	0.605645	0.403	0.161	2.8311e-99	6	PGLYRP1
2.92971e-40	0.59995	0.349	0.201	4.88324e-36	6	DUT
1.34676e-52	0.597004	0.316	0.151	2.24477e-48	6	GNAI2
1.60037e-138	0.581908	0.9	0.632	2.6675e-134	6	HLA-B
2.85398e-36	0.571525	0.278	0.147	4.75702e-32	6	METTL9
3.78668e-54	0.569196	0.457	0.268	6.31164e-50	6	CAT
1.23571e-44	0.555755	0.287	0.141	2.05969e-40	6	RTN3
8.13406e-63	0.552066	0.445	0.23	1.35579e-58	6	MT-TP
8.44645e-41	0.550107	0.35	0.198	1.40786e-36	6	SNHG25
2.38812e-55	0.546179	0.626	0.451	3.98051e-51	6	CD63
7.06639e-56	0.541604	0.556	0.362	1.17783e-51	6	CALM1
1.9111e-60	0.538089	0.504	0.294	3.18541e-56	6	PKM
2.98622e-36	0.537243	0.282	0.148	4.97744e-32	6	BTG1
6.03966e-39	0.531652	0.309	0.167	1.00669e-34	6	EAF2
1.21163e-55	0.517723	0.483	0.279	2.01955e-51	6	HMGB2
3.57923e-33	0.515757	0.309	0.178	5.96586e-29	6	TPP1
3.62761e-68	0.513408	0.652	0.425	6.04649e-64	6	SERPINB1
1.76212e-31	0.510371	0.255	0.135	2.93709e-27	6	TYR
7.62946e-41	0.500562	0.353	0.197	1.27168e-36	6	P4HB
2.20254e-44	0.499145	0.446	0.272	3.6712e-40	6	RAC2
1.83968e-56	0.499135	0.59	0.393	3.06638e-52	6	NDUFB1
1.45374e-40	0.488028	0.411	0.246	2.42309e-36	6	GNAS
2.03962e-37	0.479374	0.419	0.264	3.39964e-33	6	TUBB
2.59319e-35	0.477733	0.424	0.273	4.32232e-31	6	NUCB2
7.52313e-66	0.473374	0.625	0.385	1.25395e-61	6	TYROBP
5.76669e-31	0.467729	0.313	0.182	9.61191e-27	6	APMAP
8.11294e-112	0.46737	0.92	0.782	1.35226e-107	6	GAPDH
6.49429e-25	0.465711	0.256	0.149	1.08247e-20	6	CNIH4
1.41273e-61	0.46134	0.73	0.541	2.35474e-57	6	TUBA1B
6.73205e-29	0.454224	0.251	0.137	1.1221e-24	6	HNRNPD
1.14986e-64	0.443281	0.578	0.33	1.91659e-60	6	FCER1G
1.09617e-36	0.436732	0.424	0.262	1.82709e-32	6	LCP1
1.35e-43	0.436616	0.62	0.45	2.25018e-39	6	PLAC8
1.65936e-29	0.434837	0.38	0.245	2.76583e-25	6	PRDX5
5.49596e-37	0.432518	0.5	0.34	9.16066e-33	6	COX8A
3.11751e-58	0.428174	0.714	0.503	5.19626e-54	6	HLA-A
2.73013e-87	0.414806	0.909	0.723	4.55058e-83	6	MT-ND3
2.87109e-25	0.412226	0.325	0.203	4.78554e-21	6	APLP2
2.22633e-30	0.41207	0.353	0.212	3.71084e-26	6	MT-TV
3.01512e-16	0.407957	0.294	0.205	5.0256e-12	6	GLRX
8.04078e-34	0.402396	0.389	0.231	1.34024e-29	6	MT-TL1
4.31798e-79	0.400682	0.872	0.706	7.19721e-75	6	ACTB
3.78586e-35	0.399225	0.435	0.268	6.31028e-31	6	NEAT1
8.33585e-26	0.398711	0.298	0.178	1.38942e-21	6	FYB
1.04424e-53	0.392382	0.778	0.611	1.74053e-49	6	OAZ1
7.70184e-79	0.389574	0.922	0.779	1.28374e-74	6	ARHGDIB
1.94703e-67	0.383976	0.851	0.677	3.24531e-63	6	MYL6
6.21063e-20	0.382458	0.306	0.202	1.03519e-15	6	ACTR2
1.89492e-19	0.380927	0.336	0.229	3.15846e-15	6	NCOA4
4.26684e-58	0.369061	0.629	0.395	7.11197e-54	6	CST7
1.26223e-19	0.359497	0.322	0.215	2.10389e-15	6	MSN
5.95255e-15	0.356794	0.282	0.196	9.92171e-11	6	CTSA
2.04628e-29	0.356527	0.495	0.342	3.41074e-25	6	LAPTM5
1.64804e-29	0.356135	0.519	0.374	2.74696e-25	6	RHOA
5.51408e-27	0.35514	0.44	0.297	9.19087e-23	6	CLEC2B
3.93507e-20	0.348697	0.593	0.498	6.55897e-16	6	MT-RNR1
5.82781e-19	0.334855	0.42	0.309	9.7138e-15	6	FKBP1A
2.23621e-46	0.327362	0.606	0.379	3.72731e-42	6	CD52
6.389e-23	0.326896	0.562	0.444	1.06492e-18	6	GNG5
3.81428e-66	0.326359	0.936	0.841	6.35765e-62	6	CFL1
5.14164e-19	0.317716	0.447	0.337	8.57009e-15	6	YWHAB
2.12574e-15	0.31407	0.322	0.228	3.54318e-11	6	PCBP1
1.06594e-12	0.306798	0.336	0.249	1.77671e-08	6	MT-TI
2.77955e-16	0.298752	0.481	0.372	4.63295e-12	6	HCST
2.77514e-13	0.298566	0.304	0.219	4.62561e-09	6	SNX3
1.11566e-37	0.288953	0.993	0.929	1.85957e-33	6	TMSB4X
2.42438e-16	0.288845	0.466	0.361	4.04095e-12	6	PGK1
1.07933e-15	0.281582	0.463	0.361	1.79903e-11	6	UBC
2.45639e-14	0.280959	0.342	0.247	4.09432e-10	6	CAP1
1.4002e-09	0.276603	0.31	0.239	2.33385e-05	6	LDHA
2.52215e-18	0.261851	0.563	0.455	4.20393e-14	6	MYL12B
2.08972e-36	0.261066	0.853	0.717	3.48315e-32	6	ACTG1
1.76374e-34	0.255474	0.633	0.45	2.93981e-30	6	S100A11
0	2.17193	0.737	0.203	0	7	S100A12
0	1.85357	0.529	0.065	0	7	VNN2
0	1.84607	0.439	0.048	0	7	CMTM2
0	1.61712	0.364	0.041	0	7	NAMPT
0	1.46596	0.314	0.034	0	7	JAML
7.42788e-258	1.4211	0.419	0.099	1.23808e-253	7	FCN1
0	1.40969	0.284	0.03	0	7	C5AR1
4.54009e-200	1.3578	0.484	0.156	7.56741e-196	7	PGLYRP1
2.98805e-298	1.35688	0.327	0.052	4.98048e-294	7	BCL2A1
0	1.33153	0.962	0.509	0	7	S100A6
8.26873e-226	1.30756	0.431	0.119	1.37823e-221	7	SOD2
0	1.30506	0.879	0.434	0	7	S100A11
2.17493e-293	1.2928	0.404	0.082	3.62518e-289	7	NCF2
0	1.27938	0.961	0.461	0	7	S100A9
3.4099e-261	1.2747	0.312	0.054	5.68361e-257	7	SLC2A3
0	1.26171	0.958	0.483	0	7	S100A8
2.89304e-230	1.23925	0.298	0.056	4.82212e-226	7	VNN1
0	1.23674	0.678	0.215	0	7	MNDA
0	1.23313	0.807	0.314	0	7	FCER1G
2.28014e-232	1.22541	0.407	0.101	3.80054e-228	7	CD177
1.67509e-222	1.20518	0.537	0.181	2.79204e-218	7	BASP1
2.44358e-197	1.1769	0.556	0.207	4.07295e-193	7	IFITM3
7.78108e-255	1.17045	0.616	0.212	1.29695e-250	7	ALOX5AP
0	1.16657	0.879	0.508	0	7	IFITM2
1.5892e-280	1.15003	0.697	0.268	2.64889e-276	7	GCA
5.59049e-192	1.14868	0.305	0.068	9.31823e-188	7	CDA
3.28236e-185	1.14277	0.482	0.169	5.47104e-181	7	CTSS
3.38855e-188	1.11902	0.383	0.107	5.64804e-184	7	EVI2B
1.39374e-202	1.10084	0.316	0.069	2.32309e-198	7	MCEMP1
1.60309e-160	1.08177	0.404	0.133	2.67203e-156	7	LITAF
1.20662e-112	1.06959	0.261	0.077	2.0112e-108	7	PADI4
1.48399e-281	1.06734	0.802	0.373	2.47351e-277	7	TYROBP
1.93092e-181	1.05946	0.411	0.124	3.21846e-177	7	LTA4H
5.96675e-185	1.05684	0.528	0.203	9.94538e-181	7	CARD16
7.91682e-149	1.04552	0.39	0.132	1.31958e-144	7	SELL
8.6269e-142	1.03574	0.324	0.096	1.43793e-137	7	PTPRC
2.12004e-138	1.02693	0.374	0.127	3.53368e-134	7	SDCBP
9.58492e-172	1.02243	0.47	0.167	1.59761e-167	7	ITGB2
3.15446e-146	1.01354	0.444	0.168	5.25785e-142	7	FYB
1.76714e-144	1.00935	0.337	0.1	2.94547e-140	7	LGALS3
9.77542e-52	0.991346	0.276	0.134	1.62937e-47	7	TYR
6.97185e-127	0.98631	0.273	0.076	1.16207e-122	7	ZFP36
5.48637e-141	0.973323	0.364	0.116	9.14469e-137	7	CYBB
7.67603e-150	0.970171	0.421	0.146	1.27944e-145	7	MSRB1
3.67915e-111	0.967296	0.436	0.189	6.13241e-107	7	SAT1
4.61823e-132	0.965739	0.338	0.108	7.69766e-128	7	PYGL
4.23211e-106	0.918752	0.259	0.079	7.05409e-102	7	JUNB
1.81421e-105	0.916545	0.293	0.098	3.02392e-101	7	HCK
4.29782e-159	0.913802	0.611	0.287	7.16361e-155	7	LST1
3.77409e-224	0.91144	0.866	0.6	6.29065e-220	7	S100A4
8.90923e-69	0.904649	0.253	0.096	1.48499e-64	7	CLC
1.6183e-117	0.896541	0.287	0.086	2.69739e-113	7	FGR
2.39226e-102	0.891847	0.316	0.111	3.98742e-98	7	CYSTM1
2.67873e-109	0.889015	0.64	0.37	4.4649e-105	7	FTH1
4.00259e-102	0.882531	0.257	0.078	6.67152e-98	7	CD55
1.36137e-112	0.867733	0.313	0.102	2.26914e-108	7	BST1
8.83115e-95	0.861058	0.252	0.08	1.47198e-90	7	MCL1
3.04099e-116	0.850488	0.494	0.224	5.06872e-112	7	MT-TL1
1.29379e-119	0.846584	0.473	0.204	2.15649e-115	7	MT-TV
4.44725e-83	0.827367	0.32	0.129	7.41267e-79	7	SORL1
8.99053e-91	0.820062	0.454	0.22	1.49854e-86	7	FOS
7.91764e-117	0.804634	0.525	0.256	1.31971e-112	7	LCP1
7.17211e-81	0.795843	0.259	0.091	1.19545e-76	7	ZDHHC19
1.95537e-88	0.790259	0.348	0.142	3.25921e-84	7	METTL9
1.41576e-144	0.78928	0.698	0.373	2.35979e-140	7	CD52
1.95899e-79	0.788733	0.285	0.11	3.26524e-75	7	PLSCR1
1.05729e-105	0.784394	0.47	0.205	1.76229e-101	7	S100P
7.31758e-68	0.783702	0.253	0.099	1.21969e-63	7	PPP1R18
4.10402e-77	0.774602	0.33	0.142	6.84057e-73	7	LSP1
8.7604e-102	0.772175	0.44	0.189	1.46018e-97	7	ANXA3
1.22413e-67	0.768797	0.256	0.1	2.04038e-63	7	SPI1
5.34667e-70	0.760476	0.267	0.104	8.91183e-66	7	FAM101B
3.15169e-73	0.740919	0.43	0.225	5.25324e-69	7	CSF3R
8.25137e-72	0.737322	0.373	0.178	1.37534e-67	7	CD44
2.19307e-58	0.736996	0.387	0.209	3.6554e-54	7	PSAP
6.10436e-51	0.736633	0.29	0.14	1.01747e-46	7	TXNIP
2.39474e-73	0.724579	0.339	0.15	3.99156e-69	7	GNAI2
1.69742e-71	0.716722	0.452	0.243	2.82926e-67	7	HLA-E
5.50047e-80	0.715832	0.27	0.096	9.16819e-76	7	MMP8
4.48154e-96	0.714115	0.485	0.227	7.46983e-92	7	MT-TP
2.65628e-54	0.700437	0.272	0.124	4.42749e-50	7	RGS19
1.75183e-169	0.67675	0.92	0.702	2.91995e-165	7	ACTB
8.95282e-66	0.674976	0.355	0.168	1.49226e-61	7	RAB27A
1.7688e-170	0.664019	0.915	0.631	2.94824e-166	7	HLA-B
1.96994e-66	0.662433	0.409	0.209	3.2835e-62	7	MSN
1.13452e-53	0.639163	0.298	0.141	1.89102e-49	7	RTN3
2.41248e-93	0.638531	0.529	0.267	4.02112e-89	7	RETN
8.50015e-82	0.633607	0.611	0.368	1.4168e-77	7	TSPO
1.90585e-46	0.629155	0.267	0.128	3.17666e-42	7	RHOG
5.93699e-82	0.607162	0.548	0.303	9.89578e-78	7	VIM
8.52292e-67	0.592515	0.484	0.265	1.4206e-62	7	NEAT1
8.86479e-54	0.589558	0.421	0.241	1.47758e-49	7	CAP1
6.064e-42	0.5742	0.317	0.171	1.01075e-37	7	C1orf162
1.68923e-40	0.566098	0.396	0.245	2.8156e-36	7	MT-TI
4.27887e-40	0.56113	0.325	0.18	7.13203e-36	7	GRN
2.648e-34	0.553419	0.268	0.145	4.41368e-30	7	CAPG
1.06935e-35	0.552427	0.294	0.163	1.78239e-31	7	PLEK
4.94635e-42	0.551627	0.394	0.241	8.24458e-38	7	CKLF
2.59907e-43	0.551457	0.283	0.14	4.33213e-39	7	KLF6
7.69176e-46	0.546616	0.44	0.273	1.28206e-41	7	RAC2
8.05454e-37	0.546076	0.284	0.153	1.34253e-32	7	CTSD
4.14719e-35	0.545736	0.291	0.163	6.91253e-31	7	CLEC12A
2.69913e-64	0.534103	0.668	0.47	4.4989e-60	7	MYL12A
7.5582e-49	0.532399	0.359	0.187	1.2598e-44	7	RGL4
1.50878e-102	0.530587	0.859	0.677	2.51483e-98	7	MYL6
1.42412e-28	0.529446	0.436	0.308	2.37372e-24	7	ITM2B
3.22637e-49	0.526444	0.485	0.304	5.37771e-45	7	FKBP1A
5.68344e-33	0.526186	0.336	0.202	9.47317e-29	7	GLRX
1.48132e-29	0.520071	0.256	0.142	2.46907e-25	7	CMTM6
4.28073e-28	0.505618	0.256	0.144	7.13513e-24	7	PGD
8.46295e-31	0.496195	0.263	0.142	1.4106e-26	7	YWHAH
4.61382e-28	0.486972	0.282	0.166	7.69032e-24	7	CDC42
2.41257e-31	0.479918	0.357	0.225	4.02127e-27	7	PCBP1
1.77502e-41	0.477821	0.505	0.341	2.9586e-37	7	LAPTM5
3.10506e-28	0.475001	0.395	0.274	5.17551e-24	7	DAZAP2
3.21363e-168	0.474022	0.901	0.493	5.35648e-164	7	LYZ
1.47824e-25	0.472853	0.314	0.2	2.46392e-21	7	BLOC1S1
3.78671e-27	0.463515	0.263	0.15	6.31169e-23	7	BTG1
4.25866e-24	0.461841	0.287	0.18	7.09833e-20	7	ASAH1
1.35247e-22	0.461715	0.261	0.16	2.2543e-18	7	PCMT1
8.05245e-31	0.459254	0.356	0.223	1.34218e-26	7	CSTB
2.65552e-23	0.457509	0.27	0.166	4.42623e-19	7	TMSB4XP4
4.04543e-23	0.446001	0.329	0.22	6.74292e-19	7	ARPC5
1.29308e-30	0.443789	0.552	0.421	2.1553e-26	7	HLA-C
4.04561e-45	0.441842	0.482	0.294	6.74322e-41	7	CLEC2B
3.27048e-27	0.436844	0.355	0.227	5.45124e-23	7	NCOA4
7.82287e-17	0.423948	0.272	0.185	1.30392e-12	7	APMAP
1.37893e-31	0.421489	0.498	0.359	2.29841e-27	7	UBC
5.70981e-22	0.420992	0.385	0.278	9.51711e-18	7	C4orf3
3.87334e-17	0.420115	0.255	0.169	6.45608e-13	7	PLP2
3.69109e-20	0.416681	0.301	0.202	6.15231e-16	7	ACTR2
1.05265e-33	0.402609	0.522	0.373	1.75456e-29	7	RHOA
1.93611e-17	0.396071	0.295	0.204	3.2271e-13	7	CAPZB
2.69703e-35	0.395316	0.523	0.358	4.4954e-31	7	CSTA
2.13953e-67	0.387564	0.867	0.718	3.56617e-63	7	ATP5E
1.18343e-33	0.386005	0.594	0.453	1.97255e-29	7	MYL12B
8.12088e-36	0.382017	0.642	0.494	1.35359e-31	7	MT-RNR1
4.9332e-21	0.37852	0.314	0.205	8.22265e-17	7	TMEM123
9.73247e-16	0.377803	0.252	0.168	1.62221e-11	7	ACTR3
6.7294e-35	0.373321	0.526	0.369	1.12166e-30	7	HCST
1.35812e-53	0.373274	0.816	0.676	2.26371e-49	7	GMFG
1.1613e-22	0.365002	0.483	0.367	1.93565e-18	7	CALM1
7.56384e-21	0.363497	0.443	0.343	1.26074e-16	7	NOP10
5.57268e-11	0.356244	0.257	0.189	9.28854e-07	7	CD53
9.70753e-16	0.354592	0.308	0.218	1.61805e-11	7	TKT
1.06468e-13	0.354174	0.302	0.219	1.77462e-09	7	SNX3
1.22331e-12	0.34281	0.278	0.202	2.03901e-08	7	UBE2D3
2.81411e-17	0.334886	0.302	0.204	4.69056e-13	7	APLP2
5.61857e-13	0.325124	0.334	0.255	9.36503e-09	7	CYBA
6.56049e-27	0.323852	0.639	0.525	1.0935e-22	7	AIF1
7.03403e-18	0.320247	0.439	0.338	1.17243e-13	7	YWHAB
1.65517e-82	0.319184	0.982	0.93	2.75884e-78	7	TMSB4X
1.89255e-35	0.295322	0.825	0.719	3.1545e-31	7	ACTG1
1.83471e-09	0.291784	0.357	0.288	3.05809e-05	7	HMGB2
9.04843e-09	0.28844	0.257	0.198	0.000150819	7	YWHAZ
1.10515e-12	0.287961	0.337	0.251	1.84207e-08	7	GNAS
4.53168e-25	0.280193	0.718	0.615	7.55341e-21	7	OAZ1
6.74228e-23	0.279856	0.645	0.547	1.1238e-18	7	ARPC3
4.79861e-22	0.277908	0.633	0.508	7.99832e-18	7	HLA-A
2.22023e-42	0.264266	0.922	0.842	3.70067e-38	7	CFL1
5.00075e-11	0.262875	0.376	0.303	8.33524e-07	7	PKM
2.13089e-11	0.261778	0.386	0.31	3.55177e-07	7	PRR13
0	1.15918	0.984	0.486	0	8	S100A8
0	1.12054	0.983	0.465	0	8	S100A9
9.61302e-146	1.08348	0.384	0.118	1.6023e-141	8	CYBB
3.60241e-106	1.04832	0.306	0.096	6.0045e-102	8	MMP8
0	1.03299	0.989	0.492	0	8	LYZ
3.41462e-161	1.01167	0.517	0.186	5.69148e-157	8	BASP1
7.11386e-179	0.959381	0.643	0.264	1.18574e-174	8	RETN
9.40005e-104	0.92342	0.328	0.108	1.5668e-99	8	CD177
2.62348e-214	0.920784	0.735	0.279	4.37281e-210	8	RP11-84C10.2
9.88607e-208	0.920211	0.799	0.37	1.64781e-203	8	CD52
9.55529e-232	0.919685	0.91	0.462	1.59268e-227	8	RNASE2
1.22614e-114	0.913151	0.457	0.183	2.04372e-110	8	RGL4
5.9199e-126	0.898912	0.483	0.19	9.86729e-122	8	ANXA3
3.42005e-132	0.890851	0.54	0.227	5.70053e-128	8	MNDA
1.9845e-93	0.874986	0.36	0.138	3.30777e-89	8	YWHAH
3.84759e-208	0.873742	0.807	0.345	6.41316e-204	8	RNASE3
7.20613e-116	0.870177	0.482	0.195	1.20112e-111	8	CEACAM6
2.33828e-155	0.862111	0.679	0.327	3.89744e-151	8	FCER1G
1.01142e-85	0.861406	0.414	0.178	1.68583e-81	8	BPI
1.01695e-99	0.829777	0.496	0.23	1.69505e-95	8	MT-TP
1.58365e-68	0.821893	0.277	0.106	2.63962e-64	8	BST1
7.09221e-85	0.809895	0.454	0.209	1.18213e-80	8	S100P
2.36808e-68	0.797851	0.257	0.094	3.94712e-64	8	NCF2
5.33547e-73	0.795422	0.283	0.105	8.89317e-69	8	FAM101B
8.26168e-115	0.790995	0.578	0.279	1.37706e-110	8	GCA
6.17224e-60	0.774147	0.352	0.17	1.02879e-55	8	RAB27A
4.0015e-104	0.760621	0.505	0.223	6.6697e-100	8	ALOX5AP
6.65784e-172	0.759995	0.869	0.519	1.10973e-167	8	S100A6
9.24395e-53	0.754246	0.256	0.107	1.54078e-48	8	LGALS3
3.04971e-63	0.743227	0.393	0.197	5.08326e-59	8	SNHG25
1.88777e-53	0.739395	0.311	0.147	3.14653e-49	8	METTL9
1.01035e-71	0.733289	0.452	0.23	1.68405e-67	8	MT-TL1
9.42674e-83	0.718943	0.516	0.266	1.57125e-78	8	NEAT1
7.54193e-102	0.716841	0.531	0.238	1.25709e-97	8	BEX1
7.07874e-64	0.713304	0.415	0.21	1.17988e-59	8	MT-TV
8.17185e-52	0.713301	0.344	0.167	1.36208e-47	8	PGLYRP1
8.78503e-188	0.711995	0.962	0.57	1.46429e-183	8	SRGN
7.87714e-60	0.708348	0.393	0.202	1.31296e-55	8	TMEM123
5.25642e-85	0.694961	0.554	0.292	8.76139e-81	8	CLEC2B
2.13755e-136	0.694404	0.781	0.444	3.56287e-132	8	S100A11
7.16608e-49	0.692634	0.289	0.134	1.19444e-44	8	LTA4H
2.66173e-49	0.690775	0.317	0.154	4.43657e-45	8	MSRB1
1.61044e-51	0.681248	0.349	0.176	2.68428e-47	8	FYB
5.37706e-61	0.680237	0.259	0.098	8.96248e-57	8	CLC
2.22016e-44	0.665074	0.306	0.149	3.70056e-40	8	CD24
3.5762e-44	0.664597	0.303	0.153	5.96081e-40	8	CTSD
9.85822e-40	0.657176	0.284	0.143	1.64317e-35	8	RTN3
1.89941e-49	0.655806	0.376	0.201	3.16594e-45	8	APLP2
6.45821e-55	0.654076	0.414	0.225	1.07646e-50	8	NCOA4
3.39253e-47	0.64954	0.341	0.178	5.65467e-43	8	ITGB2
2.89336e-80	0.648112	0.605	0.356	4.82265e-76	8	CSTA
1.76222e-40	0.6326	0.298	0.154	2.93726e-36	8	GNAI2
2.75554e-137	0.629277	0.918	0.634	4.59293e-133	8	HLA-B
5.35137e-48	0.611099	0.437	0.263	8.91966e-44	8	LCP1
1.46878e-16	0.606241	0.306	0.2	2.44816e-12	8	DEFA3
1.33666e-40	0.603436	0.369	0.214	2.22794e-36	8	MSN
2.88726e-74	0.592147	0.666	0.449	4.81248e-70	8	PLAC8
1.39574e-34	0.590455	0.319	0.183	2.32641e-30	8	APMAP
9.28116e-38	0.590195	0.317	0.172	1.54698e-33	8	C1orf162
1.59626e-32	0.583202	0.314	0.182	2.66065e-28	8	GRN
2.75065e-36	0.581374	0.397	0.249	4.58479e-32	8	GNAS
6.07347e-31	0.580822	0.378	0.248	1.01233e-26	8	MT-TI
9.85625e-71	0.575104	0.628	0.388	1.64284e-66	8	TYROBP
2.62888e-26	0.561512	0.265	0.151	4.38182e-22	8	BTG1
1.60239e-51	0.554394	0.569	0.373	2.67087e-47	8	TSPO
1.15551e-119	0.55061	0.93	0.723	1.926e-115	8	MT-ND3
8.24225e-32	0.541298	0.311	0.18	1.37382e-27	8	TPP1
3.12217e-36	0.535554	0.461	0.308	5.20403e-32	8	NKG7
3.75275e-26	0.533997	0.255	0.144	6.25508e-22	8	LITAF
3.87346e-35	0.523457	0.424	0.275	6.45628e-31	8	RAC2
4.12952e-69	0.501263	0.787	0.607	6.88308e-65	8	S100A4
1.66196e-31	0.486443	0.477	0.344	2.77016e-27	8	LAPTM5
1.9384e-51	0.483819	0.622	0.429	3.23092e-47	8	SERPINB1
1.19995e-29	0.480881	0.409	0.272	2.00008e-25	8	CAT
3.66369e-25	0.472884	0.335	0.217	6.10664e-21	8	TKT
1.87338e-21	0.472284	0.31	0.203	3.12255e-17	8	ACTR2
4.77006e-31	0.459422	0.516	0.372	7.95074e-27	8	HCST
1.2594e-28	0.456427	0.49	0.368	2.09916e-24	8	CALM1
2.16224e-19	0.455899	0.347	0.248	3.60402e-15	8	PRDX5
1.46217e-70	0.453631	0.831	0.68	2.43714e-66	8	MYL6
1.06766e-15	0.440294	0.253	0.168	1.77957e-11	8	TMSB4XP4
1.25555e-15	0.438878	0.257	0.172	2.09275e-11	8	EAF2
2.52647e-16	0.43848	0.276	0.186	4.21112e-12	8	CD44
1.03086e-24	0.437764	0.426	0.31	1.71824e-20	8	FKBP1A
5.28425e-24	0.435473	0.465	0.358	8.80779e-20	8	NDUFB9
2.26088e-33	0.434505	0.535	0.398	3.76843e-29	8	NDUFB1
7.7603e-69	0.422808	0.872	0.719	1.29349e-64	8	ATP5E
1.82838e-15	0.419121	0.282	0.197	3.04755e-11	8	CTSA
7.25723e-17	0.406902	0.311	0.218	1.20964e-12	8	CARD16
6.88085e-14	0.40668	0.3	0.22	1.1469e-09	8	SNX3
5.21221e-36	0.399416	0.595	0.421	8.68771e-32	8	LGALS1
2.45648e-41	0.397375	0.673	0.507	4.09447e-37	8	HLA-A
2.4674e-13	0.392024	0.328	0.248	4.11267e-09	8	CAP1
1.36572e-85	0.390271	0.993	0.93	2.27638e-81	8	TMSB4X
1.48055e-21	0.388778	0.466	0.362	2.46778e-17	8	UBC
2.26027e-10	0.384541	0.273	0.207	3.76742e-06	8	GLRX
4.09912e-56	0.381124	0.86	0.718	6.83241e-52	8	ACTG1
1.71194e-61	0.38087	0.905	0.782	2.85346e-57	8	ARHGDIB
2.72732e-12	0.377696	0.278	0.201	4.54589e-08	8	SAT1
4.45415e-18	0.377588	0.404	0.302	7.42418e-14	8	LST1
1.65893e-68	0.370567	0.918	0.784	2.7651e-64	8	GAPDH
3.20125e-61	0.368717	0.867	0.708	5.33585e-57	8	ACTB
1.21656e-13	0.368551	0.265	0.185	2.02776e-09	8	CTSS
6.57124e-14	0.356879	0.385	0.303	1.09529e-09	8	PKM
3.13645e-64	0.345825	0.941	0.842	5.22784e-60	8	CFL1
1.54473e-16	0.337436	0.446	0.363	2.57476e-12	8	PGK1
8.67788e-18	0.334032	0.538	0.458	1.44643e-13	8	MYL12B
1.26245e-51	0.32205	0.927	0.915	2.10425e-47	8	MT-ND4
1.86041e-29	0.31983	0.652	0.526	3.10093e-25	8	AIF1
1.23565e-35	0.312173	0.789	0.679	2.05958e-31	8	GMFG
3.71441e-25	0.307771	0.707	0.617	6.19118e-21	8	OAZ1
1.5187e-08	0.303647	0.354	0.3	0.000253137	8	SEC62
5.01441e-06	0.289515	0.275	0.231	0.0835802	8	PCBP1
5.20238e-08	0.285731	0.357	0.311	0.000867133	8	MRPL33
1.7897e-09	0.285575	0.397	0.341	2.98307e-05	8	YWHAB
7.1738e-11	0.284537	0.441	0.38	1.19573e-06	8	RHOA
1.05788e-35	0.281706	0.585	0.4	1.76327e-31	8	CST7
7.37848e-11	0.279591	0.508	0.459	1.22985e-06	8	CD63
1.30303e-14	0.279015	0.519	0.447	2.17189e-10	8	GNG5
1.41466e-09	0.270812	0.408	0.351	2.35795e-05	8	RBX1
5.42319e-07	0.269311	0.325	0.279	0.00903937	8	DAZAP2
1.91928e-05	0.264559	0.27	0.229	0.319905	8	CSTB
1.63687e-27	0.264427	0.759	0.684	2.72834e-23	8	ATP5L
0.000109034	0.254019	0.254	0.218	1	8	PSAP
1.12463e-112	1.92585	0.308	0.087	1.87453e-108	9	DEFA4
0	1.50945	0.884	0.294	0	9	ELANE
3.91482e-169	1.43436	0.568	0.195	6.52522e-165	9	AZU1
1.8222e-32	1.3564	0.357	0.199	3.03724e-28	9	DEFA3
0	1.2833	0.999	0.572	0	9	SRGN
8.44135e-220	1.27721	0.685	0.234	1.407e-215	9	BEX1
4.40016e-283	1.26821	0.896	0.346	7.33418e-279	9	RNASE3
1.84274e-258	1.26764	0.633	0.17	3.07148e-254	9	BPI
1.95677e-276	1.24797	0.682	0.189	3.26155e-272	9	CEACAM6
1.47195e-208	1.15133	0.992	0.497	2.45345e-204	9	LYZ
1.69537e-155	1.12927	0.666	0.287	2.82584e-151	9	RP11-84C10.2
2.89162e-240	1.12698	0.877	0.389	4.81975e-236	9	CST7
5.36508e-259	1.11823	0.95	0.465	8.94251e-255	9	RNASE2
4.80903e-281	1.11266	0.788	0.256	8.01568e-277	9	CTSG
4.36403e-145	1.06839	0.534	0.186	7.27397e-141	9	PRTN3
5.78793e-144	1.03715	0.468	0.143	9.64732e-140	9	CD24
7.73259e-138	0.978692	0.529	0.183	1.28887e-133	9	RGL4
1.0363e-115	0.950942	0.357	0.102	1.7273e-111	9	FUT4
6.91555e-89	0.901742	0.321	0.102	1.15268e-84	9	RGCC
6.10206e-110	0.848516	0.534	0.207	1.01709e-105	9	S100P
7.15309e-89	0.81517	0.473	0.195	1.19228e-84	9	P4HB
6.24942e-90	0.803778	0.564	0.267	1.04165e-85	9	CAT
1.08721e-111	0.79101	0.52	0.191	1.81217e-107	9	ANXA3
8.59443e-60	0.772456	0.296	0.112	1.43252e-55	9	GPI
4.2228e-57	0.739127	0.355	0.152	7.03857e-53	9	CTSD
1.70711e-57	0.707598	0.281	0.104	2.8454e-53	9	VSTM1
8.71924e-47	0.696851	0.258	0.102	1.45332e-42	9	GRK2
5.60338e-55	0.692985	0.421	0.203	9.33971e-51	9	TMEM123
6.95018e-48	0.685172	0.275	0.111	1.15846e-43	9	HDGF
1.50646e-46	0.681316	0.268	0.109	2.51096e-42	9	EMB
3.13535e-58	0.679475	0.426	0.201	5.22601e-54	9	APLP2
1.24116e-54	0.664821	0.526	0.296	2.06876e-50	9	CLEC2B
1.98044e-49	0.645468	0.329	0.142	3.301e-45	9	YWHAH
1.29462e-70	0.637103	0.644	0.356	2.15787e-66	9	CSTA
1.74168e-48	0.634638	0.404	0.198	2.90303e-44	9	SNHG25
4.46214e-87	0.634023	0.748	0.425	7.4375e-83	9	SERPINB1
4.15326e-83	0.633011	0.692	0.369	6.92266e-79	9	TSPO
1.43534e-68	0.624298	0.452	0.192	2.39243e-64	9	BASP1
9.11767e-35	0.624087	0.305	0.151	1.51973e-30	9	RNASEH2C
9.24069e-81	0.610764	0.748	0.448	1.54024e-76	9	PLAC8
2.34221e-41	0.608768	0.318	0.148	3.904e-37	9	CNIH4
2.22436e-43	0.607044	0.476	0.274	3.70756e-39	9	NUCB2
1.78217e-42	0.605706	0.35	0.168	2.97053e-38	9	EAF2
1.14594e-121	0.60266	0.95	0.725	1.91006e-117	9	MT-ND3
1.22133e-44	0.59938	0.369	0.178	2.03571e-40	9	TPP1
1.01218e-35	0.570986	0.31	0.15	1.6871e-31	9	BTG1
4.64945e-38	0.566297	0.308	0.144	7.7497e-34	9	PGD
1.94836e-70	0.565406	0.581	0.282	3.24752e-66	9	GCA
1.45082e-39	0.562308	0.419	0.227	2.41823e-35	9	NCOA4
4.52917e-34	0.55882	0.262	0.118	7.54922e-30	9	CYSTM1
2.1419e-42	0.547438	0.415	0.215	3.57012e-38	9	TKT
1.85742e-38	0.543438	0.349	0.172	3.09595e-34	9	RAB27A
1.37826e-48	0.543387	0.54	0.306	2.29728e-44	9	NKG7
6.80697e-82	0.537148	0.895	0.638	1.13459e-77	9	HLA-B
3.39865e-32	0.53497	0.421	0.249	5.66487e-28	9	GNAS
4.55956e-28	0.53406	0.255	0.125	7.59988e-24	9	MIR223
9.39362e-28	0.530565	0.256	0.126	1.56573e-23	9	RAB32
3.2438e-27	0.521021	0.252	0.125	5.40677e-23	9	SVIP
2.19598e-38	0.513925	0.571	0.371	3.66026e-34	9	HCST
1.91806e-28	0.511747	0.303	0.158	3.19702e-24	9	FAM45A
4.72676e-36	0.509687	0.323	0.156	7.87856e-32	9	MSRB1
1.2007e-24	0.504607	0.272	0.145	2.00132e-20	9	RTN3
1.04222e-41	0.502846	0.491	0.269	1.73717e-37	9	NEAT1
4.95953e-24	0.485422	0.341	0.203	8.26655e-20	9	ACTR2
6.97202e-51	0.459711	0.733	0.506	1.1621e-46	9	HLA-A
1.80118e-28	0.45061	0.402	0.234	3.0022e-24	9	MT-TL1
3.9514e-13	0.450376	0.303	0.206	6.5862e-09	9	GLRX
4.76386e-27	0.444685	0.442	0.276	7.9404e-23	9	RAC2
1.84878e-33	0.444618	0.537	0.343	3.08155e-29	9	LAPTM5
1.02486e-24	0.440987	0.316	0.174	1.70823e-20	9	C1orf162
3.78508e-59	0.440074	0.547	0.272	6.30897e-55	9	RETN
5.98924e-39	0.435892	0.807	0.622	9.98287e-35	9	MPO
1.92814e-32	0.433622	0.422	0.236	3.21382e-28	9	MT-TP
9.21417e-20	0.430972	0.382	0.247	1.53582e-15	9	PRDX5
5.84411e-20	0.428485	0.276	0.156	9.74096e-16	9	GNAI2
2.25087e-36	0.422955	0.441	0.235	3.75176e-32	9	MNDA
5.0586e-31	0.421422	0.592	0.397	8.43168e-27	9	NDUFB1
1.97317e-29	0.419136	0.632	0.454	3.28888e-25	9	CD63
1.86485e-40	0.409979	0.627	0.39	3.10833e-36	9	TYROBP
7.34017e-22	0.409948	0.314	0.179	1.22346e-17	9	FYB
7.48027e-16	0.408999	0.307	0.197	1.24681e-11	9	CTSA
4.46036e-70	0.40787	0.932	0.785	7.43452e-66	9	GAPDH
1.74502e-19	0.390829	0.35	0.215	2.90859e-15	9	MT-TV
1.6488e-75	0.389901	0.864	0.497	2.74822e-71	9	S100A8
4.59491e-13	0.384081	0.258	0.167	7.65879e-09	9	PLEK
4.19608e-14	0.366547	0.344	0.233	6.99403e-10	9	CSF3R
1.68609e-85	0.363087	0.901	0.474	2.81037e-81	9	S100A9
6.36644e-33	0.359979	0.791	0.614	1.06116e-28	9	OAZ1
1.08911e-19	0.349927	0.508	0.357	1.81533e-15	9	NDUFB9
2.19235e-13	0.347881	0.323	0.217	3.65421e-09	9	MSN
8.28812e-12	0.345941	0.259	0.172	1.38146e-07	9	SRSF2
4.43818e-16	0.345075	0.395	0.267	7.39756e-12	9	LCP1
1.66848e-15	0.342466	0.428	0.302	2.78103e-11	9	PKM
7.85635e-21	0.328415	0.525	0.367	1.3095e-16	9	CALM1
6.49113e-13	0.326231	0.287	0.185	1.08194e-08	9	GRN
7.35457e-10	0.324926	0.362	0.274	1.22586e-05	9	HSP90AA1
8.81141e-40	0.321802	0.91	0.783	1.46868e-35	9	ARHGDIB
6.21125e-25	0.313719	0.4	0.23	1.03529e-20	9	ALOX5AP
1.10188e-14	0.308804	0.462	0.345	1.83661e-10	9	COX8A
2.5689e-42	0.305914	0.938	0.914	4.28184e-38	9	MT-ND4
3.59824e-10	0.300953	0.274	0.186	5.99755e-06	9	APMAP
1.71291e-13	0.295695	0.559	0.446	2.85508e-09	9	GNG5
7.30898e-11	0.288349	0.275	0.186	1.21826e-06	9	CFD
7.18112e-39	0.287984	0.955	0.859	1.19695e-34	9	MT-ND2
6.51127e-16	0.287972	0.606	0.47	1.0853e-11	9	ENO1
1.67706e-06	0.287377	0.289	0.227	0.0279533	9	CALR
1.31084e-10	0.27926	0.257	0.17	2.18491e-06	9	CDC42
2.40774e-09	0.278496	0.349	0.263	4.01323e-05	9	TIMM8B
1.86894e-36	0.277124	0.953	0.88	3.11515e-32	9	MT-CYB
3.87702e-26	0.269953	0.846	0.722	6.46221e-22	9	ATP5E
3.75731e-30	0.264535	0.619	0.383	6.26269e-26	9	CD52
4.27503e-10	0.256034	0.466	0.363	7.12561e-06	9	UBC
1.87882e-10	0.254966	0.468	0.367	3.13161e-06	9	TMBIM6
3.05553e-11	0.254809	0.483	0.378	5.09296e-07	9	RHOA
0	2.06055	0.589	0.044	0	10	UBE2C
0	1.53738	0.455	0.058	0	10	PTTG1
0	1.43204	0.324	0.022	0	10	CCNB1
5.99399e-229	1.26957	0.469	0.102	9.99078e-225	10	CKS2
2.27082e-252	1.24009	0.307	0.04	3.78501e-248	10	KPNA2
4.26032e-290	1.22522	0.294	0.031	7.1011e-286	10	TOP2A
3.73101e-279	1.18573	0.282	0.03	6.21885e-275	10	CCNB2
2.75166e-212	1.17561	0.447	0.098	4.58646e-208	10	CKS1B
1.2015e-177	1.14363	0.475	0.125	2.00266e-173	10	ARL6IP1
2.84245e-222	1.12316	0.757	0.271	4.73779e-218	10	HMGB2
4.32339e-202	1.07036	0.26	0.035	7.20622e-198	10	CDKN3
1.24254e-192	1.05978	0.27	0.04	2.07107e-188	10	NUSAP1
1.74776e-149	1.00611	0.288	0.057	2.91317e-145	10	MAD2L1
2.44964e-123	0.900814	0.755	0.408	4.08306e-119	10	HMGB1
5.68434e-146	0.860938	0.871	0.493	9.47465e-142	10	H2AFZ
8.0843e-117	0.853165	0.747	0.389	1.34749e-112	10	STMN1
9.24458e-172	0.840218	0.915	0.537	1.54089e-167	10	TUBA1B
9.58857e-95	0.821381	0.293	0.08	1.59822e-90	10	TUBA1C
1.06343e-96	0.804066	0.589	0.259	1.77253e-92	10	TUBB
1.40002e-78	0.766739	0.277	0.082	2.33356e-74	10	BUB3
3.43473e-77	0.747032	0.262	0.076	5.725e-73	10	CENPW
2.83503e-66	0.711152	0.325	0.118	4.72542e-62	10	HMGN2
2.80845e-61	0.616029	0.719	0.473	4.68113e-57	10	CALM2
1.58613e-41	0.525609	0.305	0.13	2.64376e-37	10	KIAA0101
7.6015e-31	0.484765	0.334	0.17	1.26702e-26	10	H2AFV
2.11657e-22	0.481948	0.443	0.287	3.5279e-18	10	ITM2A
5.07877e-27	0.468087	0.312	0.163	8.46529e-23	10	MT2A
1.35517e-34	0.431968	0.63	0.404	2.2588e-30	10	RAN
1.0497e-25	0.418136	0.382	0.215	1.74963e-21	10	LSM5
3.16979e-43	0.396774	0.859	0.69	5.28341e-39	10	UBB
1.21079e-22	0.391151	0.466	0.292	2.01815e-18	10	HNRNPA2B1
2.46222e-23	0.377589	0.456	0.28	4.10403e-19	10	MRPL51
2.88125e-18	0.375216	0.253	0.138	4.80246e-14	10	RBMX
1.38839e-27	0.37244	0.596	0.395	2.31416e-23	10	NAA38
2.08054e-24	0.371442	0.578	0.389	3.46784e-20	10	HNRNPA1
2.94611e-21	0.369819	0.36	0.209	4.91058e-17	10	SNRPC
3.22026e-18	0.348108	0.261	0.143	5.36753e-14	10	SELL
1.12578e-15	0.340618	0.337	0.21	1.87644e-11	10	SNRPB
1.0384e-20	0.33886	0.374	0.22	1.73081e-16	10	ANAPC11
1.06895e-19	0.336165	0.435	0.276	1.78172e-15	10	NUCB2
1.75557e-16	0.335295	0.299	0.178	2.92619e-12	10	HSPA5
2.74994e-15	0.323697	0.412	0.276	4.58361e-11	10	PSME2
2.51205e-19	0.323126	0.514	0.343	4.18708e-15	10	COX8A
5.28134e-15	0.322937	0.31	0.19	8.80295e-11	10	BANF1
1.69426e-13	0.320155	0.346	0.227	2.82398e-09	10	VDAC3
1.18896e-16	0.311609	0.342	0.207	1.98177e-12	10	PARK7
1.78626e-15	0.310014	0.317	0.192	2.97734e-11	10	PSMB9
2.29427e-16	0.299362	0.335	0.204	3.82409e-12	10	ERH
3.10611e-14	0.286421	0.287	0.174	5.17726e-10	10	RBM8A
3.44227e-14	0.286208	0.339	0.215	5.73757e-10	10	HSP90B1
4.05958e-13	0.274292	0.38	0.253	6.7665e-09	10	ENY2
3.54644e-14	0.273034	0.4	0.261	5.9112e-10	10	SNRPD1
1.53329e-14	0.271829	0.415	0.274	2.55569e-10	10	SLC25A5
2.01941e-11	0.271494	0.276	0.175	3.36595e-07	10	CALM3
1.01921e-12	0.267265	0.258	0.156	1.69882e-08	10	CCT5
6.36139e-11	0.25809	0.278	0.181	1.06032e-06	10	CLEC11A
2.0798e-13	0.254751	0.351	0.224	3.4666e-09	10	CALR
4.81019e-13	0.253076	0.352	0.228	8.01762e-09	10	SRSF3
2.27231e-10	0.252348	0.31	0.206	3.78748e-06	10	PET100
0	2.97049	0.544	0.031	0	11	TPSB2
0	2.118	0.516	0.046	0	11	C1orf186
1.06337e-198	1.53255	0.511	0.138	1.77242e-194	11	TSC22D3
3.19583e-267	1.51877	0.29	0.031	5.32681e-263	11	AC004791.2
2.09452e-174	1.49236	0.537	0.169	3.49114e-170	11	ANXA2
1.04809e-238	1.46049	0.768	0.305	1.74696e-234	11	CD99
4.49421e-107	1.38388	0.489	0.192	7.49094e-103	11	S100A10
4.91434e-137	1.3194	0.289	0.058	8.19122e-133	11	ISG20
3.67619e-99	1.3018	0.397	0.14	6.12748e-95	11	KLF6
5.31176e-113	1.25123	0.382	0.117	8.85364e-109	11	CD58
5.06937e-108	1.24114	0.431	0.152	8.44963e-104	11	EMP3
1.27933e-96	1.2227	0.353	0.112	2.13238e-92	11	NFKBIA
3.17508e-82	1.18475	0.36	0.131	5.29222e-78	11	TUBA1A
1.92323e-88	1.17571	0.33	0.106	3.20564e-84	11	TIMP1
1.89083e-138	1.17327	0.646	0.304	3.15163e-134	11	ITM2B
4.17296e-79	1.12904	0.343	0.122	6.9555e-75	11	PDLIM1
4.81426e-80	1.10981	0.373	0.141	8.02441e-76	11	TXNIP
1.70637e-46	1.093	0.314	0.143	2.84418e-42	11	HPGDS
1.21622e-77	1.07567	0.343	0.122	2.0272e-73	11	RAC1
1.09009e-59	1.05448	0.339	0.142	1.81696e-55	11	CD34
7.59673e-123	1.04437	0.667	0.33	1.26622e-118	11	PRSS57
1.96158e-53	1.03025	0.314	0.132	3.26955e-49	11	HSPB1
3.55975e-133	1.01113	0.728	0.369	5.93338e-129	11	HLA-DRB1
1.0214e-56	0.994815	0.261	0.091	1.70246e-52	11	TSTD1
3.97975e-48	0.957701	0.285	0.118	6.63344e-44	11	RNF130
3.30707e-50	0.949883	0.305	0.129	5.51222e-46	11	LIMD2
5.90304e-45	0.933894	0.272	0.113	9.83919e-41	11	EGFL7
1.63832e-72	0.920364	0.595	0.364	2.73075e-68	11	TAGLN2
1.15308e-67	0.918759	0.462	0.22	1.92195e-63	11	IFITM3
2.49534e-42	0.905302	0.353	0.181	4.15924e-38	11	SOX4
1.27777e-58	0.888712	0.616	0.385	2.12978e-54	11	CD52
1.36986e-57	0.883475	0.484	0.265	2.28328e-53	11	HMGN3
1.77205e-57	0.844475	0.579	0.38	2.95365e-53	11	FTH1
7.0466e-50	0.79975	0.503	0.31	1.17453e-45	11	CLIC1
7.66644e-26	0.792697	0.273	0.151	1.27784e-21	11	SARAF
2.85868e-39	0.777331	0.421	0.254	4.76484e-35	11	CYBA
1.97472e-30	0.772632	0.289	0.15	3.29147e-26	11	SYNGR1
1.5343e-121	0.765752	0.888	0.69	2.55737e-117	11	UBB
1.22101e-35	0.764641	0.408	0.25	2.03518e-31	11	HLA-E
2.18273e-64	0.754356	0.722	0.556	3.63818e-60	11	ANXA1
1.07858e-20	0.725984	0.254	0.146	1.79778e-16	11	LAPTM4A
3.76086e-86	0.709417	0.772	0.516	6.2686e-82	11	HLA-DRA
2.1061e-33	0.698398	0.439	0.289	3.51045e-29	11	PSME1
1.16026e-22	0.685185	0.302	0.181	1.93392e-18	11	CLEC11A
4.33544e-26	0.683332	0.314	0.183	7.22632e-22	11	UCP2
1.9107e-21	0.681656	0.278	0.164	3.18476e-17	11	UBE2I
1.43604e-19	0.677367	0.278	0.171	2.39358e-15	11	ARF1
1.52222e-18	0.675466	0.262	0.159	2.53724e-14	11	XBP1
1.13962e-35	0.672635	0.493	0.343	1.89952e-31	11	DYNLL1
2.85875e-59	0.668994	0.632	0.396	4.76496e-55	11	STMN1
6.63746e-22	0.664778	0.289	0.174	1.10633e-17	11	DYNLRB1
1.55311e-22	0.661825	0.33	0.207	2.58872e-18	11	MIF
3.38352e-44	0.646631	0.62	0.477	5.63965e-40	11	MYL12A
1.07064e-17	0.644544	0.292	0.189	1.78454e-13	11	CD53
7.73647e-44	0.643422	0.575	0.424	1.28951e-39	11	HLA-C
2.51533e-35	0.636885	0.477	0.303	4.19256e-31	11	HLA-DPB1
1.53231e-15	0.63463	0.258	0.165	2.55405e-11	11	HSPA8
6.21963e-55	0.633964	0.67	0.476	1.03669e-50	11	CALM2
1.85903e-20	0.633938	0.337	0.227	3.09864e-16	11	CSTB
7.03302e-47	0.632836	0.329	0.136	1.17226e-42	11	TYR
7.89133e-25	0.631145	0.388	0.259	1.31533e-20	11	YBX1
2.00717e-19	0.631014	0.323	0.212	3.34555e-15	11	ATP6V1G1
3.07635e-66	0.627183	0.775	0.568	5.12767e-62	11	RPL6
7.10113e-77	0.623093	0.837	0.689	1.18362e-72	11	EIF1
6.35778e-38	0.617322	0.598	0.456	1.05971e-33	11	CD63
1.31547e-24	0.614009	0.374	0.239	2.19262e-20	11	HLA-DRB5
6.25008e-15	0.613043	0.252	0.162	1.04176e-10	11	RTN4
1.98985e-17	0.604393	0.263	0.163	3.31668e-13	11	DNAJA1
2.53504e-19	0.598877	0.38	0.277	4.22541e-15	11	ATP6V0E1
5.63532e-18	0.578876	0.384	0.275	9.39295e-14	11	NEAT1
1.85561e-21	0.576782	0.426	0.318	3.09293e-17	11	GPX1
7.7889e-16	0.57597	0.32	0.228	1.29825e-11	11	PEBP1
9.43129e-16	0.569953	0.303	0.206	1.57201e-11	11	GPX4
4.60128e-40	0.565436	0.66	0.533	7.66941e-36	11	GSTP1
3.32299e-24	0.552991	0.456	0.322	5.53875e-20	11	HLA-DPA1
1.43642e-16	0.549607	0.382	0.293	2.39423e-12	11	HNRNPC
4.80141e-12	0.547469	0.273	0.196	8.00299e-08	11	TPM3
5.57216e-14	0.536395	0.307	0.22	9.28767e-10	11	NPC2
2.50143e-18	0.533762	0.392	0.29	4.16938e-14	11	SKP1
2.1497e-18	0.522492	0.47	0.376	3.58311e-14	11	HCST
3.85407e-20	0.519148	0.473	0.379	6.42397e-16	11	RHOA
1.5561e-31	0.517287	0.649	0.541	2.59371e-27	11	HINT1
9.42733e-11	0.508052	0.303	0.231	1.57135e-06	11	PCBP1
8.49274e-28	0.500686	0.591	0.49	1.41557e-23	11	COX7C
2.77777e-15	0.492285	0.422	0.336	4.62998e-11	11	ARPC1B
6.43397e-42	0.492098	0.717	0.562	1.07241e-37	11	BTF3
2.81678e-18	0.488545	0.453	0.358	4.69502e-14	11	SON
3.2859e-15	0.485335	0.412	0.315	5.47694e-11	11	VIM
8.23343e-09	0.484567	0.268	0.206	0.000137235	11	ARL6IP5
1.02788e-09	0.483819	0.334	0.276	1.71327e-05	11	DDX5
1.93836e-11	0.478454	0.3	0.224	3.23086e-07	11	SRSF5
5.65803e-07	0.477213	0.252	0.199	0.00943081	11	SNRPB2
1.97713e-32	0.476855	0.793	0.753	3.29548e-28	11	PTMA
1.23766e-05	0.476486	0.275	0.234	0.206293	11	FOS
1.52302e-27	0.469688	0.627	0.519	2.53857e-23	11	PPIA
5.09191e-39	0.469261	0.751	0.612	8.48719e-35	11	S100A4
3.65182e-26	0.456957	0.615	0.512	6.08686e-22	11	HLA-A
3.26824e-13	0.456889	0.358	0.272	5.44751e-09	11	HSP90AB1
1.94901e-11	0.442439	0.493	0.428	3.24861e-07	11	LGALS1
4.31735e-10	0.439353	0.373	0.311	7.19617e-06	11	MT-ND4L
2.47081e-07	0.437217	0.293	0.243	0.00411835	11	MORF4L1
5.25455e-10	0.428336	0.357	0.297	8.75828e-06	11	WDR83OS
1.79873e-05	0.427097	0.261	0.219	0.299812	11	UXT
5.67004e-07	0.426924	0.309	0.262	0.00945083	11	SH3BGRL
7.2102e-10	0.424494	0.381	0.327	1.2018e-05	11	TMEM59
8.29827e-46	0.42165	0.846	0.726	1.38316e-41	11	EEF1A1
2.00065e-31	0.41882	0.718	0.604	3.33468e-27	11	RPL24
3.71704e-05	0.412598	0.278	0.244	0.619557	11	TOMM7
2.47066e-07	0.405782	0.265	0.207	0.0041181	11	PSMB7
1.94111e-06	0.405414	0.314	0.276	0.0323544	11	FXYD5
7.04511e-06	0.404847	0.263	0.222	0.117428	11	ANAPC16
2.51538e-06	0.403465	0.293	0.25	0.0419263	11	SEC61B
4.46419e-12	0.395303	0.473	0.428	7.44091e-08	11	PSMA7
2.25157e-26	0.38826	0.693	0.61	3.75292e-22	11	H3F3B
1.44417e-07	0.386889	0.353	0.309	0.00240714	11	TPI1
5.28618e-29	0.381901	0.792	0.676	8.811e-25	11	TXN
1.04671e-05	0.380572	0.278	0.235	0.174466	11	EDF1
5.21372e-14	0.373918	0.552	0.5	8.69022e-10	11	VAMP8
2.30457e-16	0.369074	0.608	0.541	3.84125e-12	11	EEF1B2
0.000166574	0.364337	0.282	0.25	1	11	MTATP6P1
4.09406e-08	0.36156	0.415	0.373	0.000682398	11	CALM1
4.4499e-05	0.355275	0.326	0.298	0.741709	11	SAP18
1.71487e-06	0.353383	0.374	0.342	0.0285834	11	ATP5G3
1.75698e-07	0.352955	0.341	0.288	0.00292853	11	EEF1D
0.000241081	0.352685	0.309	0.288	1	11	PSMB1
7.01568e-26	0.351604	0.705	0.574	1.16937e-21	11	RACK1
3.55974e-05	0.350213	0.33	0.306	0.593338	11	COX5A
9.65163e-07	0.340173	0.415	0.387	0.0160873	11	MGST1
0.00479951	0.338676	0.255	0.24	1	11	PSMB6
1.43014e-12	0.333033	0.575	0.552	2.38376e-08	11	ARPC2
9.04179e-07	0.329705	0.405	0.366	0.0150708	11	ZFAS1
5.27738e-13	0.327453	0.533	0.47	8.79635e-09	11	DBI
3.11276e-23	0.324467	0.741	0.657	5.18834e-19	11	RPL5
0.000773244	0.31719	0.306	0.28	1	11	PSME2
4.30855e-09	0.316844	0.465	0.406	7.18149e-05	11	LRRC75A-AS1
2.80874e-09	0.311838	0.555	0.545	4.68161e-05	11	SRP14
1.81776e-05	0.308765	0.373	0.343	0.302984	11	YWHAB
1.62694e-08	0.307047	0.518	0.489	0.000271178	11	COMMD6
0.000406797	0.305269	0.295	0.271	1	11	TRMT112
1.95085e-25	0.304918	0.824	0.717	3.25168e-21	11	RPS8
0.00144906	0.302552	0.324	0.316	1	11	LAMTOR5
4.49321e-05	0.299647	0.358	0.333	0.748929	11	SHFM1
6.05115e-07	0.297213	0.414	0.38	0.0100861	11	RPSA
1.89274e-13	0.294198	0.69	0.676	3.15482e-09	11	PFN1
1.03985e-06	0.289064	0.55	0.554	0.0173322	11	ARPC3
0.00267383	0.288943	0.305	0.291	1	11	HNRNPK
2.29838e-19	0.280026	0.805	0.774	3.83094e-15	11	RPS11
0.00211011	0.279601	0.269	0.248	1	11	EIF3K
2.74359e-07	0.273484	0.53	0.503	0.00457302	11	MT-RNR1
2.21887e-15	0.265048	0.761	0.745	3.69841e-11	11	MT-ND1
3.94389e-09	0.260236	0.623	0.626	6.57367e-05	11	NACA
3.42311e-16	0.257636	0.741	0.721	5.70565e-12	11	RPL28
0.000253634	0.257165	0.439	0.44	1	11	POLR2L
1.71651e-19	0.25497	0.877	0.863	2.86108e-15	11	MT-ND2
0.00591871	0.252868	0.31	0.304	1	11	HSBP1
1.26877e-09	0.252596	0.684	0.699	2.11479e-05	11	FAU
0.000742433	0.251614	0.351	0.34	1	11	NDUFB2
0	3.40478	0.7	0.099	0	12	CAMP
0	3.22218	0.746	0.065	0	12	LTF
0	2.95041	0.655	0.096	0	12	LCN2
0	2.47167	0.89	0.155	0	12	PGLYRP1
0	2.2818	0.845	0.218	0	12	S100A12
0	1.94746	0.625	0.092	0	12	MMP8
0	1.9058	0.277	0.014	0	12	CRISP3
0	1.82779	0.353	0.017	0	12	HP
0	1.81921	0.631	0.104	0	12	FCN1
4.01849e-281	1.73025	0.849	0.267	6.69802e-277	12	RETN
0	1.68373	0.384	0.039	0	12	PLBD1
0	1.61947	0.291	0.016	0	12	TCN1
0	1.61553	0.352	0.031	0	12	ARG1
0	1.59202	1	0.477	0	12	S100A9
0	1.58283	1	0.498	0	12	S100A8
9.20877e-188	1.5723	0.467	0.096	1.53492e-183	12	CLC
1.04521e-210	1.52744	0.444	0.078	1.74216e-206	12	PADI4
2.44542e-221	1.51651	0.467	0.082	4.07603e-217	12	CHI3L1
6.41195e-223	1.49855	0.44	0.072	1.06874e-218	12	CDA
1.50783e-253	1.47095	0.787	0.221	2.51325e-249	12	ALOX5AP
3.62954e-253	1.41585	0.773	0.205	6.04971e-249	12	S100P
4.87477e-190	1.37109	0.551	0.13	8.12527e-186	12	LTA4H
1.6368e-169	1.34733	0.398	0.075	2.72821e-165	12	MCEMP1
1.2208e-123	1.32386	0.471	0.133	2.03483e-119	12	TYR
4.4649e-206	1.31683	0.277	0.03	7.4421e-202	12	CEACAM1
1.4725e-150	1.30721	0.341	0.061	2.45437e-146	12	CEACAM8
6.75438e-162	1.27717	0.629	0.193	1.12582e-157	12	ANXA3
1.86121e-135	1.26399	0.444	0.11	3.10227e-131	12	CD177
1.86767e-135	1.22308	0.455	0.114	3.11303e-131	12	CYSTM1
2.02698e-146	1.18094	0.721	0.283	3.37857e-142	12	GCA
9.52844e-106	1.1305	0.43	0.123	1.5882e-101	12	CYBB
7.31134e-96	1.1167	0.288	0.063	1.21865e-91	12	BCL2A1
1.93567e-88	1.10912	0.277	0.064	3.22638e-84	12	P2RY13
1.45319e-112	1.10549	0.409	0.107	2.42217e-108	12	LGALS3
3.6959e-128	1.10045	0.78	0.371	6.16032e-124	12	TSPO
8.77016e-114	1.09793	0.494	0.148	1.46181e-109	12	CD24
5.96534e-113	1.0606	0.622	0.233	9.94303e-109	12	MNDA
7.62419e-95	1.05576	0.465	0.154	1.2708e-90	12	MSRB1
7.43934e-118	1.04646	0.732	0.334	1.23999e-113	12	FCER1G
1.0837e-83	1.02204	0.334	0.091	1.80631e-79	12	FGR
1.51361e-141	0.958385	0.92	0.526	2.52288e-137	12	S100A6
1.6777e-103	0.905331	0.773	0.389	2.79638e-99	12	TYROBP
3.15041e-51	0.903917	0.309	0.11	5.25111e-47	12	BST1
1.16635e-135	0.884161	0.956	0.709	1.94407e-131	12	ACTB
1.12927e-55	0.84806	0.432	0.183	1.88227e-51	12	APMAP
4.90461e-40	0.845032	0.306	0.125	8.175e-36	12	SVIP
6.18833e-48	0.843455	0.263	0.086	1.03147e-43	12	GYG1
1.27795e-163	0.839711	0.968	0.505	2.13009e-159	12	LYZ
1.40777e-43	0.826914	0.268	0.095	2.34648e-39	12	CCND3
4.05873e-39	0.8216	0.261	0.097	6.76509e-35	12	STOM
1.40156e-77	0.819341	0.744	0.453	2.33612e-73	12	S100A11
7.91882e-54	0.802312	0.425	0.179	1.31991e-49	12	ITGB2
5.94131e-44	0.801685	0.306	0.117	9.90298e-40	12	PYGL
1.88378e-40	0.754007	0.268	0.097	3.13988e-36	12	NCF2
2.71807e-36	0.736522	0.288	0.117	4.53048e-32	12	NCF4
3.80968e-109	0.733242	0.426	0.118	6.34997e-105	12	HBA1
2.37083e-65	0.721785	0.627	0.309	3.95169e-61	12	VIM
4.25485e-102	0.717393	0.925	0.681	7.09198e-98	12	MYL6
1.0037e-28	0.703564	0.279	0.126	1.67296e-24	12	MIR223
1.72757e-37	0.702322	0.385	0.183	2.87951e-33	12	GRN
2.07238e-91	0.698293	0.405	0.122	3.45424e-87	12	HBA2
1.43886e-27	0.695089	0.256	0.11	2.39829e-23	12	FAM101B
1.478e-28	0.694943	0.266	0.116	2.46353e-24	12	PLSCR1
3.56802e-35	0.682795	0.421	0.215	5.94718e-31	12	MT-TV
8.30188e-61	0.682207	0.462	0.182	1.38376e-56	12	BPI
7.63842e-39	0.679424	0.382	0.174	1.27317e-34	12	RAB27A
2.1733e-85	0.676688	0.929	0.719	3.62246e-81	12	ACTG1
4.26092e-40	0.661183	0.414	0.191	7.10211e-36	12	RGL4
1.16314e-27	0.658355	0.377	0.198	1.93873e-23	12	BASP1
1.95209e-29	0.655785	0.256	0.107	3.25375e-25	12	VSTM1
2.53706e-27	0.654428	0.394	0.222	4.22877e-23	12	ARPC5
7.67765e-19	0.650287	0.252	0.131	1.27971e-14	12	ARRB2
8.06358e-29	0.649863	0.311	0.146	1.34404e-24	12	RTN3
1.42917e-61	0.64221	0.785	0.524	2.38215e-57	12	IFITM2
3.5336e-25	0.630533	0.314	0.157	5.88981e-21	12	CTSD
5.58075e-28	0.626313	0.309	0.145	9.30199e-24	12	LITAF
5.68909e-22	0.622313	0.29	0.148	9.48257e-18	12	CAPG
4.48873e-30	0.619431	0.353	0.175	7.48181e-26	12	C1orf162
8.8778e-22	0.612214	0.265	0.13	1.47975e-17	12	RGS19
9.33139e-39	0.610082	0.7	0.498	1.55536e-34	12	MT-RNR1
5.41865e-32	0.608629	0.535	0.339	9.03181e-28	12	YWHAB
1.74776e-32	0.60264	0.512	0.31	2.91316e-28	12	FKBP1A
1.32985e-40	0.599559	0.615	0.361	2.21659e-36	12	CSTA
4.24784e-20	0.596721	0.277	0.146	7.08029e-16	12	CMTM6
3.26689e-23	0.592428	0.364	0.206	5.44525e-19	12	GLRX
2.20505e-21	0.586552	0.373	0.219	3.67538e-17	12	TKT
1.24168e-25	0.579716	0.421	0.248	2.06964e-21	12	CAP1
4.62214e-31	0.561397	0.512	0.311	7.70418e-27	12	NKG7
4.42044e-27	0.5595	0.545	0.369	7.36798e-23	12	CALM1
2.68893e-28	0.558712	0.503	0.302	4.48191e-24	12	LST1
1.80846e-15	0.549632	0.268	0.152	3.01435e-11	12	METTL9
1.47174e-16	0.517313	0.268	0.148	2.45309e-12	12	PGD
3.15528e-20	0.509423	0.433	0.279	5.25923e-16	12	RAC2
1.28849e-20	0.493158	0.43	0.268	2.14765e-16	12	LCP1
9.60057e-13	0.491762	0.352	0.241	1.60022e-08	12	LDHA
5.06877e-16	0.489452	0.272	0.151	8.44863e-12	12	LSP1
2.79503e-15	0.482166	0.375	0.237	4.65875e-11	12	MT-TL1
5.28179e-16	0.475379	0.311	0.181	8.80369e-12	12	FYB
3.47029e-11	0.471963	0.306	0.204	5.78429e-07	12	BLOC1S1
5.64033e-91	0.445138	0.435	0.14	9.4013e-87	12	HBB
1.00816e-13	0.440761	0.304	0.185	1.68039e-09	12	CTSS
1.75122e-19	0.433205	0.632	0.478	2.91894e-15	12	MYL12A
4.62945e-11	0.431018	0.258	0.159	7.71636e-07	12	GNAI2
8.61009e-17	0.428581	0.524	0.375	1.43513e-12	12	HCST
6.026e-14	0.41736	0.38	0.252	1.00441e-09	12	HLA-E
2.68829e-08	0.416316	0.252	0.171	0.000448084	12	ACTR3
2.54958e-12	0.410552	0.337	0.221	4.24964e-08	12	SNX3
6.83035e-16	0.402756	0.384	0.24	1.13848e-11	12	MT-TP
4.0173e-41	0.401729	0.881	0.642	6.69603e-37	12	HLA-B
3.6958e-29	0.383288	0.758	0.556	6.16016e-25	12	ANXA1
1.80176e-08	0.373056	0.256	0.171	0.000300317	12	CDC42
2.4891e-11	0.347273	0.462	0.348	4.14884e-07	12	LAPTM5
2.69342e-14	0.346437	0.579	0.458	4.48939e-10	12	CD63
2.4416e-27	0.340589	0.888	0.788	4.06966e-23	12	GAPDH
1.86813e-07	0.320911	0.389	0.305	0.0031138	12	PKM
6.01637e-26	0.316972	0.995	0.931	1.00281e-21	12	TMSB4X
2.25903e-05	0.316534	0.286	0.22	0.376535	12	MSN
6.00852e-11	0.310228	0.647	0.55	1.0015e-06	12	ARPC2
2.63941e-14	0.304416	0.716	0.619	4.39938e-10	12	OAZ1
1.20433e-06	0.302149	0.306	0.225	0.0200738	12	LAMTOR1
1.66932e-06	0.289214	0.291	0.21	0.0278243	12	TMEM123
7.41871e-10	0.28889	0.529	0.426	1.23655e-05	12	HLA-C
1.52219e-12	0.276062	0.755	0.691	2.53718e-08	12	TPT1
0.00356935	0.271218	0.337	0.304	1	12	TALDO1
3.95241e-06	0.270287	0.302	0.221	0.0658788	12	CARD16
0.000530691	0.265739	0.261	0.208	1	12	CAPZB
8.14526e-20	0.2584	0.924	0.902	1.35765e-15	12	MT-RNR2
4.22155e-05	0.252372	0.453	0.391	0.703647	12	CD52
2.36142e-18	0.252236	0.908	0.846	3.93602e-14	12	CFL1
1.13147e-160	4.85658	0.511	0.13	1.88594e-156	13	IGLC2
2.01601e-256	4.75037	0.519	0.089	3.36028e-252	13	IGHA1
1.33195e-257	4.68406	0.856	0.312	2.2201e-253	13	IGKC
0	4.4973	0.597	0.058	0	13	IGHG1
1.42239e-178	4.41225	0.295	0.037	2.37083e-174	13	IGLC3
1.16497e-292	4.40749	0.439	0.053	1.94178e-288	13	IGHG4
8.44973e-300	4.35668	0.389	0.039	1.4084e-295	13	IGHG3
0	3.85577	0.321	0.015	0	13	IGHA2
0	3.84881	0.611	0.02	0	13	JCHAIN
0	3.78261	0.287	0.015	0	13	IGHG2
0	3.23753	0.828	0.029	0	13	MZB1
0	2.68255	0.743	0.031	0	13	SEC11C
0	2.58101	0.565	0.011	0	13	DERL3
0	2.09286	0.453	0.018	0	13	FKBP11
0	1.67975	0.479	0.056	0	13	PRDX4
1.27704e-236	1.66709	0.379	0.046	2.12858e-232	13	HERPUD1
5.12353e-273	1.62423	0.547	0.085	8.5399e-269	13	SPCS3
0	1.54818	0.275	0.001	0	13	TNFRSF17
5.25456e-183	1.51436	0.633	0.168	8.75831e-179	13	MYDGF
1.66786e-164	1.50829	0.733	0.255	2.77999e-160	13	SSR4
1.48708e-291	1.49761	0.469	0.056	2.47866e-287	13	ISG20
6.23986e-159	1.42857	0.667	0.208	1.04006e-154	13	HSP90B1
2.37659e-219	1.428	0.399	0.054	3.9613e-215	13	SDF2L1
4.00492e-119	1.31368	0.617	0.224	6.6754e-115	13	PPIB
4.4135e-108	1.30232	0.745	0.379	7.35642e-104	13	SUB1
9.22509e-155	1.28166	0.429	0.084	1.53764e-150	13	SSR3
1.32669e-123	1.24453	0.555	0.161	2.21133e-119	13	FKBP2
4.1152e-107	1.21226	0.551	0.18	6.85922e-103	13	SEC61G
5.22183e-113	1.1926	0.425	0.105	8.70375e-109	13	SELK
7.70006e-151	1.18452	0.291	0.041	1.28345e-146	13	PLPP5
1.80714e-115	1.16557	0.465	0.123	3.01214e-111	13	SPCS2
2.11702e-73	1.08637	0.487	0.175	3.52866e-69	13	HSPA5
1.04426e-85	1.05025	0.479	0.154	1.74057e-81	13	XBP1
1.62487e-112	1.03462	0.283	0.049	2.70833e-108	13	CD38
5.26559e-66	0.974741	0.301	0.082	8.77668e-62	13	MANF
2.04004e-77	0.93925	0.577	0.235	3.40034e-73	13	SPCS1
1.55401e-77	0.937408	0.597	0.242	2.59022e-73	13	SEC61B
2.86282e-74	0.915119	0.343	0.094	4.77174e-70	13	ITM2C
5.41077e-76	0.90761	0.261	0.058	9.01867e-72	13	KDELR2
1.25995e-68	0.84272	0.321	0.087	2.10008e-64	13	RABAC1
2.75587e-48	0.831897	0.331	0.116	4.59349e-44	13	LMAN2
1.6874e-65	0.798052	0.77	0.456	2.81257e-61	13	TMEM258
4.50761e-46	0.777439	0.645	0.372	7.51329e-42	13	UQCRQ
8.23705e-47	0.757208	0.343	0.123	1.37295e-42	13	CYCS
1.018e-46	0.745032	0.425	0.173	1.69681e-42	13	SSR2
1.03977e-42	0.740519	0.277	0.092	1.73309e-38	13	ARF4
8.40923e-33	0.684351	0.499	0.276	1.40165e-28	13	PSME2
1.49778e-38	0.684027	0.411	0.181	2.49649e-34	13	PDIA6
9.11135e-33	0.678999	0.373	0.167	1.51868e-28	13	OSTC
2.24284e-28	0.633506	0.389	0.192	3.73837e-24	13	TMED9
6.86424e-42	0.625762	0.772	0.538	1.14413e-37	13	RPL36AL
7.51351e-30	0.62559	0.425	0.215	1.25235e-25	13	ATP5G1
3.68497e-24	0.593475	0.393	0.208	6.14211e-20	13	COPE
1.02178e-23	0.557087	0.273	0.119	1.70311e-19	13	TMED10
1.45545e-21	0.52719	0.521	0.332	2.42594e-17	13	CHCHD2
1.02039e-21	0.518034	0.343	0.172	1.70079e-17	13	EAF2
1.0304e-16	0.507509	0.361	0.205	1.71747e-12	13	NDUFB6
1.15306e-23	0.476543	0.705	0.505	1.92193e-19	13	OST4
1.07693e-17	0.461712	0.305	0.155	1.79503e-13	13	RPN2
1.2366e-13	0.451842	0.267	0.146	2.06116e-09	13	NDUFA6
1.04519e-77	0.446259	0.998	0.959	1.74212e-73	13	B2M
1.01304e-15	0.43647	0.609	0.438	1.68853e-11	13	ATP5J
1.56931e-13	0.409883	0.523	0.366	2.61573e-09	13	RPS27L
3.15255e-13	0.406385	0.617	0.474	5.25467e-09	13	COX7A2
2.06632e-12	0.401422	0.339	0.208	3.44414e-08	13	MIF
2.89814e-15	0.397559	0.539	0.367	4.83062e-11	13	TMBIM6
4.02913e-13	0.361452	0.337	0.196	6.71575e-09	13	SNU13
4.45749e-14	0.358459	0.305	0.168	7.42974e-10	13	PRDX1
7.14042e-13	0.350707	0.465	0.299	1.19016e-08	13	SEC62
4.50058e-09	0.329156	0.253	0.151	7.50157e-05	13	NDUFB7
3.07842e-10	0.327616	0.309	0.185	5.13112e-06	13	SERP1
1.04064e-08	0.321904	0.269	0.167	0.000173455	13	NME1
3.24964e-07	0.307627	0.341	0.237	0.0054165	13	PSMB6
2.07062e-09	0.305339	0.327	0.207	3.45132e-05	13	NDUFA11
1.33381e-09	0.303838	0.531	0.379	2.2232e-05	13	ROMO1
1.286e-10	0.29574	0.341	0.207	2.1435e-06	13	GLRX
4.16824e-07	0.290671	0.401	0.285	0.00694763	13	PSMB1
3.38738e-08	0.286494	0.425	0.303	0.000564608	13	POMP
8.10231e-07	0.286475	0.293	0.2	0.0135049	13	EIF2S2
1.24957e-06	0.285386	0.273	0.181	0.0208278	13	NDUFS6
1.33091e-06	0.285022	0.289	0.195	0.0221837	13	NDUFC1
3.45531e-08	0.283128	0.557	0.437	0.000575932	13	NDUFA4
3.93697e-09	0.274818	0.427	0.289	6.56214e-05	13	NDUFB4
1.20444e-07	0.272501	0.289	0.188	0.00200756	13	PDCD5
3.80483e-07	0.270148	0.343	0.234	0.0063419	13	EDF1
7.04063e-06	0.266689	0.311	0.225	0.117353	13	ANAPC11
1.17868e-08	0.259009	0.409	0.278	0.000196463	13	ATP5A1
6.33121e-06	0.258502	0.447	0.343	0.105529	13	SNRPG
0	2.25763	0.377	0.014	0	14	GNLY
0	2.12791	0.533	0.047	0	14	CCL5
0	2.00034	0.393	0.005	0	14	GZMA
0	1.86779	0.325	0.006	0	14	IL32
0	1.59517	0.265	0.013	0	14	TRAC
2.46311e-16	0.559027	0.476	0.313	4.10551e-12	14	NKG7
5.00035e-58	0.442208	0.998	0.959	8.33459e-54	14	B2M
2.42451e-09	0.333925	0.599	0.48	4.04117e-05	14	MYL12A
3.19511e-22	0.330952	0.982	0.932	5.32561e-18	14	TMSB4X
6.9155e-06	0.329642	0.346	0.259	0.115268	14	IL2RG
5.27464e-12	0.32705	0.336	0.2	8.79178e-08	14	S100A10
3.96593e-06	0.308107	0.279	0.196	0.0661042	14	PSMB9
5.00683e-28	0.298232	0.987	0.939	8.34539e-24	14	RPS27
2.33991e-05	0.293981	0.338	0.254	0.390016	14	RP11-543P15.1
7.94219e-16	0.287573	0.925	0.844	1.3238e-11	14	TMSB10
6.22643e-09	0.266181	0.425	0.29	0.000103782	14	ITM2A
0.000235733	0.253325	0.294	0.226	1	14	RPL3P4
6.48116e-09	0.250451	0.553	0.389	0.000108028	14	CD52
0	4.54685	0.987	0.135	0	15	HBB
0	4.26573	0.965	0.117	0	15	HBA2
0	4.2477	0.981	0.113	0	15	HBA1
0	4.11898	0.897	0.033	0	15	HBD
0	3.65047	0.859	0.024	0	15	AHSP
0	3.54274	0.723	0.014	0	15	HBM
0	3.01954	0.617	0.006	0	15	CA1
0	2.93213	0.778	0.061	0	15	PRDX2
0	2.71741	0.797	0.088	0	15	BLVRB
0	2.58064	0.537	0.007	0	15	SLC4A1
0	2.5632	0.608	0.003	0	15	GYPB
0	2.35768	0.524	0.005	0	15	ALAS2
0	1.98251	0.482	0.022	0	15	HMBS
0	1.89972	0.344	0.001	0	15	GYPA
1.87066e-160	1.59212	0.543	0.094	3.11802e-156	15	UROD
5.07547e-98	1.47513	0.363	0.064	8.45979e-94	15	SLC25A37
1.04825e-128	1.45112	0.331	0.042	1.74723e-124	15	TFRC
1.37356e-181	1.44068	0.415	0.047	2.28946e-177	15	SLC25A39
1.14988e-104	1.43021	0.826	0.38	1.91662e-100	15	FTH1
0	1.40045	0.257	0.008	0	15	CD36
1.61018e-74	1.28312	0.421	0.104	2.68385e-70	15	MGST3
1.15841e-74	1.20372	0.418	0.1	1.93084e-70	15	CA2
9.16922e-77	1.15124	0.35	0.071	1.52833e-72	15	TUBB4B
6.02181e-61	1.11667	0.682	0.322	1.00371e-56	15	ATPIF1
1.62442e-64	1.07034	0.637	0.251	2.70758e-60	15	GYPC
5.39013e-132	0.933598	0.566	0.109	8.98427e-128	15	CAMP
4.32175e-117	0.917265	0.531	0.106	7.20349e-113	15	LCN2
6.88495e-44	0.897785	0.283	0.072	1.14758e-39	15	PTTG1
9.25922e-33	0.855195	0.415	0.165	1.54333e-28	15	MPC2
5.82971e-36	0.853229	0.315	0.099	9.71697e-32	15	IDH2
2.02427e-33	0.845902	0.302	0.097	3.37405e-29	15	PPDPF
2.00797e-32	0.8405	0.318	0.107	3.34689e-28	15	TMEM14B
2.9951e-34	0.836523	0.408	0.154	4.99223e-30	15	BSG
2.19014e-32	0.781296	0.296	0.094	3.65052e-28	15	TMEM14C
1.18766e-30	0.75814	0.505	0.232	1.97959e-26	15	S100A12
2.83089e-25	0.682961	0.524	0.269	4.71853e-21	15	TUBB
1.19462e-25	0.679169	0.331	0.126	1.99119e-21	15	ANP32B
4.36552e-21	0.633978	0.264	0.098	7.27645e-17	15	RPA3
7.64188e-23	0.633019	0.367	0.156	1.27375e-18	15	SOD1
8.56594e-34	0.596222	0.28	0.082	1.42777e-29	15	LTF
1.77239e-20	0.568239	0.325	0.135	2.95422e-16	15	KIAA0101
8.65853e-19	0.550715	0.341	0.152	1.4432e-14	15	SYNGR1
1.10958e-25	0.538956	0.785	0.549	1.84945e-21	15	TUBA1B
1.30459e-26	0.53803	0.865	0.744	2.1745e-22	15	MT-ND1
1.22373e-16	0.528871	0.585	0.378	2.03971e-12	15	RPSA
2.654e-12	0.494408	0.26	0.124	4.42369e-08	15	AP2M1
1.13104e-11	0.49247	0.444	0.275	1.88522e-07	15	HSP90AA1
2.2155e-11	0.453455	0.37	0.208	3.6928e-07	15	DUT
3.20744e-29	0.444159	0.929	0.809	5.34615e-25	15	RPLP2
2.20646e-13	0.423827	0.296	0.14	3.67773e-09	15	TYR
2.30532e-19	0.407072	0.743	0.534	3.8425e-15	15	S100A6
2.43549e-09	0.392393	0.402	0.249	4.05947e-05	15	MTATP6P1
8.58639e-09	0.383882	0.273	0.148	0.000143118	15	PCNA
4.19689e-07	0.372269	0.286	0.174	0.00699538	15	SRSF2
5.08151e-16	0.368427	0.862	0.695	8.46986e-12	15	UBB
1.11013e-14	0.365897	0.823	0.689	1.85036e-10	15	RPS16
1.31748e-08	0.358611	0.296	0.167	0.000219598	15	HSPA8
1.01589e-08	0.348966	0.643	0.492	0.000169329	15	COX7C
8.11272e-15	0.330017	0.891	0.756	1.35223e-10	15	RPS15A
7.90325e-08	0.321992	0.643	0.501	0.00131731	15	MT-RNR1
5.78727e-07	0.299786	0.309	0.186	0.00964622	15	UCP2
2.43434e-08	0.299142	0.453	0.289	0.000405756	15	HMGB2
6.02819e-11	0.29445	0.865	0.719	1.00478e-06	15	RPL28
2.52459e-10	0.284141	0.81	0.678	4.20798e-06	15	RPL8
5.18641e-08	0.278128	0.672	0.544	0.000864471	15	RPL7A
9.41146e-12	0.272604	0.878	0.732	1.5687e-07	15	MT-ND3
2.3243e-11	0.271627	0.897	0.83	3.87414e-07	15	RPS12
2.60985e-08	0.27155	0.736	0.577	0.000435009	15	RPS5
5.53542e-10	0.266758	0.865	0.719	9.22643e-06	15	RPS8
1.69393e-05	0.257395	0.36	0.244	0.282345	15	TOMM7
2.38383e-08	0.253333	0.797	0.658	0.000397337	15	RPL5
8.44139e-05	0.251689	0.547	0.451	1	15	RPL4
4.25055e-44	1.51453	0.399	0.109	7.08482e-40	16	LCN2
1.10635e-51	1.47277	0.363	0.082	1.84407e-47	16	LTF
4.26616e-42	1.46133	0.552	0.202	7.11084e-38	16	DEFA3
2.60912e-93	1.4383	0.839	0.277	4.34888e-89	16	RETN
8.08292e-105	1.4059	0.43	0.063	1.34726e-100	16	UBE2C
5.23601e-122	1.37961	0.359	0.039	8.72738e-118	16	TOP2A
8.85734e-97	1.37185	0.659	0.152	1.47634e-92	16	CD24
4.3344e-86	1.34707	0.381	0.059	7.22458e-82	16	TUBA4A
1.78988e-29	1.30768	0.35	0.114	2.98338e-25	16	CAMP
4.73246e-64	1.29804	0.453	0.103	7.88807e-60	16	MMP8
5.47776e-34	1.20158	0.309	0.084	9.13032e-30	16	MS4A3
1.37876e-70	1.19325	0.274	0.038	2.29812e-66	16	CCNB2
2.26492e-89	1.18534	0.323	0.042	3.77517e-85	16	CDKN3
1.69934e-86	1.17438	0.336	0.046	2.83245e-82	16	NUSAP1
1.68197e-32	1.15957	0.296	0.08	2.80351e-28	16	SLPI
6.85197e-48	1.13708	0.43	0.115	1.14209e-43	16	FCN1
4.04527e-65	1.13525	0.632	0.185	6.74265e-61	16	BPI
2.18323e-85	1.12443	1	0.507	3.63901e-81	16	S100A8
7.08567e-51	1.11103	0.336	0.072	1.18104e-46	16	PTTG1
5.10545e-59	1.10067	0.345	0.066	8.50977e-55	16	CEACAM8
7.70731e-86	1.09629	1	0.486	1.28465e-81	16	S100A9
2.27032e-67	1.09597	0.269	0.037	3.78417e-63	16	ARG1
1.97577e-53	1.07721	0.256	0.042	3.29322e-49	16	CDK1
1.80325e-56	1.06356	0.283	0.047	3.00566e-52	16	CKAP4
1.83403e-50	1.06313	0.448	0.116	3.05697e-46	16	CD177
5.26034e-60	1.04857	0.713	0.232	8.76794e-56	16	ALOX5AP
3.85935e-67	1.037	0.686	0.2	6.43276e-63	16	ANXA3
2.56905e-56	1.01743	0.749	0.287	4.28209e-52	16	HMGB2
3.31694e-53	1.01596	0.614	0.193	5.52868e-49	16	RGL4
2.14553e-47	1.00313	0.377	0.09	3.57617e-43	16	CHI3L1
1.09235e-51	0.991898	0.565	0.172	1.82072e-47	16	PGLYRP1
2.22946e-42	0.97992	0.35	0.086	3.71607e-38	16	TUBA1C
2.06099e-40	0.967347	0.448	0.137	3.43526e-36	16	ARL6IP1
1.90905e-53	0.945663	0.659	0.217	3.18201e-49	16	S100P
6.51722e-42	0.941097	0.444	0.128	1.08629e-37	16	CYBB
6.99363e-41	0.934103	0.3	0.068	1.1657e-36	16	SMC4
8.04967e-41	0.933027	0.336	0.081	1.34172e-36	16	MCEMP1
4.30823e-37	0.927446	0.336	0.087	7.18096e-33	16	H1F0
4.76402e-38	0.919015	0.556	0.199	7.94067e-34	16	BASP1
1.41644e-24	0.917376	0.318	0.104	2.36092e-20	16	CLC
2.70279e-25	0.91586	0.256	0.073	4.50501e-21	16	TUBB4B
2.87965e-51	0.871717	0.695	0.239	4.7998e-47	16	MNDA
6.06854e-38	0.868797	0.529	0.185	1.0115e-33	16	GRN
2.01533e-36	0.862673	0.287	0.067	3.35914e-32	16	TSPAN2
1.56558e-38	0.860803	0.574	0.206	2.60951e-34	16	CEACAM6
7.39321e-24	0.84687	0.269	0.08	1.2323e-19	16	CDA
7.13173e-30	0.843065	0.3	0.084	1.18872e-25	16	ANP32E
1.79151e-24	0.821552	0.507	0.22	2.98609e-20	16	TKT
6.93206e-25	0.817232	0.341	0.115	1.15544e-20	16	HDGF
1.76779e-29	0.805128	0.363	0.112	2.94655e-25	16	BST1
2.27189e-34	0.801114	0.641	0.269	3.78679e-30	16	TUBB
8.7654e-43	0.791422	0.731	0.29	1.46102e-38	16	GCA
2.71544e-32	0.788447	0.269	0.065	4.5261e-28	16	ID2
1.87432e-31	0.783349	0.466	0.159	3.12412e-27	16	MSRB1
2.11613e-34	0.772407	0.704	0.312	3.52717e-30	16	NKG7
4.84386e-39	0.766228	0.776	0.364	8.07374e-35	16	CSTA
7.29666e-31	0.756462	0.39	0.121	1.21621e-26	16	CYSTM1
2.1962e-15	0.74788	0.3	0.125	3.66062e-11	16	HMGN2
1.77461e-23	0.742486	0.327	0.11	2.95792e-19	16	HN1
1.03929e-22	0.73865	0.399	0.153	1.73229e-18	16	METTL9
1.25323e-25	0.733016	0.345	0.112	2.08888e-21	16	FAM101B
1.94321e-63	0.721375	1	0.513	3.23894e-59	16	LYZ
1.32767e-48	0.720121	0.982	0.645	2.21296e-44	16	HLA-B
2.5016e-23	0.717145	0.399	0.148	4.16966e-19	16	PGD
1.15133e-22	0.714681	0.323	0.109	1.91904e-18	16	VSTM1
1.17987e-19	0.713656	0.287	0.1	1.96661e-15	16	STOM
4.353e-20	0.701523	0.256	0.082	7.25557e-16	16	CENPW
3.79617e-21	0.699386	0.291	0.096	6.32746e-17	16	FGR
3.1778e-35	0.694631	0.91	0.549	5.29677e-31	16	TUBA1B
5.82404e-39	0.670758	0.915	0.481	9.70752e-35	16	RNASE2
1.30732e-20	0.654024	0.269	0.085	2.17905e-16	16	FLOT1
2.32695e-17	0.651406	0.274	0.098	3.87856e-13	16	CCND3
7.98465e-18	0.644413	0.251	0.084	1.33088e-13	16	ATP8B4
2.05684e-26	0.643922	0.722	0.379	3.42833e-22	16	TSPO
6.63919e-29	0.630797	0.726	0.341	1.10662e-24	16	FCER1G
7.93658e-22	0.628949	0.381	0.14	1.32287e-17	16	LTA4H
6.98563e-16	0.627546	0.291	0.111	1.16436e-11	16	FUT4
6.82856e-22	0.617277	0.26	0.077	1.13818e-17	16	DHRS9
6.15028e-18	0.61113	0.274	0.096	1.02513e-13	16	TYMS
1.5706e-16	0.603564	0.287	0.107	2.61788e-12	16	GRK2
1.83459e-14	0.595666	0.359	0.159	3.0579e-10	16	GNAI2
3.03052e-28	0.594337	0.825	0.458	5.05127e-24	16	S100A11
4.27807e-23	0.591255	0.767	0.458	7.13069e-19	16	CD63
3.29197e-16	0.59116	0.296	0.112	5.48706e-12	16	CNN2
4.68324e-18	0.589801	0.386	0.159	7.80603e-14	16	CTSD
3.45134e-14	0.587949	0.372	0.172	5.75269e-10	16	PLP2
4.60701e-14	0.585364	0.296	0.123	7.67897e-10	16	EVI2B
4.06304e-13	0.581921	0.3	0.128	6.77227e-09	16	MIR223
3.20676e-11	0.577597	0.269	0.12	5.34502e-07	16	NCF4
2.49238e-30	0.573948	0.964	0.713	4.1543e-26	16	ACTB
2.53202e-21	0.572144	0.543	0.24	4.22038e-17	16	MT-TP
5.66705e-14	0.569539	0.283	0.114	9.44585e-10	16	MT-TE
1.83341e-15	0.568856	0.404	0.184	3.05593e-11	16	TPP1
5.32094e-15	0.56331	0.399	0.188	8.86894e-11	16	APMAP
1.28823e-13	0.562257	0.336	0.148	2.14722e-09	16	YWHAH
1.10048e-14	0.553428	0.269	0.102	1.83428e-10	16	WDR1
6.48185e-13	0.553196	0.283	0.12	1.08039e-08	16	SPG21
6.64387e-13	0.545614	0.283	0.119	1.1074e-08	16	GPI
8.53505e-13	0.545006	0.408	0.206	1.42262e-08	16	ACTR2
5.91977e-25	0.536476	0.735	0.365	9.86707e-21	16	RNASE3
3.1815e-16	0.535176	0.453	0.209	5.30292e-12	16	TMEM123
4.51059e-12	0.530627	0.305	0.135	7.51825e-08	16	LAIR1
1.11263e-12	0.526021	0.274	0.114	1.85453e-08	16	EMB
8.28841e-16	0.525142	0.417	0.184	1.38151e-11	16	ITGB2
2.83473e-16	0.523553	0.547	0.28	4.72492e-12	16	RAC2
9.58768e-29	0.520829	0.946	0.587	1.59807e-24	16	SRGN
1.07992e-16	0.519143	0.475	0.218	1.80001e-12	16	MT-TV
1.77773e-15	0.515385	0.399	0.177	2.96312e-11	16	RAB27A
2.67508e-13	0.513712	0.498	0.27	4.45883e-09	16	LCP1
1.72614e-15	0.513465	0.623	0.347	2.87713e-11	16	COX8A
4.41981e-13	0.508647	0.287	0.119	7.36695e-09	16	PLSCR1
3.21265e-18	0.505496	0.776	0.513	5.35484e-14	16	HLA-A
6.89352e-13	0.504936	0.256	0.101	1.14901e-08	16	NCF2
3.60821e-09	0.495619	0.296	0.149	6.01417e-05	16	RTN3
9.08057e-12	0.495208	0.332	0.155	1.51355e-07	16	BTG1
1.15155e-07	0.494397	0.265	0.142	0.00191941	16	TYR
6.35692e-13	0.491953	0.709	0.501	1.05957e-08	16	MT-RNR1
3.39438e-12	0.489114	0.314	0.139	5.65775e-08	16	SORL1
5.95381e-22	0.487518	0.852	0.534	9.92382e-18	16	S100A6
2.91963e-08	0.480813	0.26	0.129	0.000486643	16	SVIP
2.64116e-14	0.480629	0.628	0.371	4.40229e-10	16	CALM1
2.2375e-09	0.475822	0.336	0.178	3.72946e-05	16	CALM3
2.1201e-09	0.470477	0.274	0.132	3.53378e-05	16	RGS19
2.72077e-08	0.469905	0.296	0.154	0.000453498	16	CNIH4
2.14404e-13	0.46814	0.475	0.239	3.57368e-09	16	MT-TL1
9.94894e-12	0.468031	0.462	0.25	1.65829e-07	16	CAP1
1.67958e-21	0.456859	0.96	0.723	2.79953e-17	16	ACTG1
1.07078e-10	0.45523	0.305	0.142	1.78478e-06	16	HNRNPD
3.0824e-08	0.452155	0.359	0.205	0.000513775	16	BLOC1S1
2.93999e-12	0.451468	0.448	0.231	4.90037e-08	16	PCBP1
1.58733e-08	0.450201	0.26	0.128	0.000264575	16	ZYX
4.08051e-11	0.438442	0.363	0.178	6.80139e-07	16	C1orf162
7.83447e-08	0.436822	0.287	0.151	0.00130585	16	CAPG
4.66699e-12	0.435815	0.556	0.313	7.77894e-08	16	FKBP1A
5.98958e-08	0.432976	0.26	0.13	0.000998343	16	RAB32
2.64363e-07	0.4313	0.278	0.148	0.00440641	16	CMTM6
2.45967e-15	0.429893	0.673	0.397	4.09978e-11	16	TYROBP
6.62755e-09	0.427485	0.318	0.165	0.000110468	16	PCMT1
2.23645e-12	0.424953	0.686	0.448	3.72772e-08	16	GNG5
2.09546e-09	0.420976	0.507	0.305	3.49272e-05	16	LST1
1.792e-09	0.418607	0.265	0.121	2.98691e-05	16	PYGL
9.19366e-12	0.418602	0.682	0.458	1.5324e-07	16	PLAC8
4.679e-13	0.415473	0.646	0.38	7.79896e-09	16	RHOA
8.71514e-10	0.405967	0.359	0.183	1.45264e-05	16	FYB
9.72002e-09	0.399198	0.291	0.144	0.000162013	16	LRRFIP1
6.07415e-10	0.397433	0.52	0.305	1.01244e-05	16	PKM
1.39676e-06	0.39718	0.269	0.15	0.0232812	16	LAMP2
1.79069e-17	0.393725	0.919	0.686	2.98472e-13	16	MYL6
3.89297e-08	0.389967	0.372	0.209	0.00064888	16	GLRX
3.11196e-18	0.387953	0.969	0.789	5.18701e-14	16	GAPDH
1.04708e-12	0.385147	0.78	0.56	1.74528e-08	16	ANXA1
8.59105e-09	0.383089	0.439	0.255	0.000143196	16	GNAS
0.000122431	0.382875	0.372	0.253	1	16	MT-TI
7.07521e-06	0.376863	0.381	0.242	0.11793	16	LDHA
1.36092e-11	0.376665	0.386	0.187	2.26838e-07	16	CTSS
2.02922e-07	0.376027	0.363	0.209	0.00338231	16	APLP2
3.50222e-08	0.374976	0.462	0.279	0.00058375	16	DAZAP2
3.79694e-06	0.372466	0.251	0.138	0.0632874	16	TMBIM4
8.38439e-10	0.365954	0.489	0.276	1.39751e-05	16	NEAT1
4.73723e-12	0.362939	0.475	0.251	7.89602e-08	16	BEX1
1.4211e-13	0.359684	0.565	0.301	2.36869e-09	16	RP11-84C10.2
1.65879e-09	0.351241	0.812	0.619	2.76487e-05	16	OAZ1
5.09827e-05	0.351024	0.265	0.161	0.849779	16	MTDH
1.44846e-08	0.34728	0.637	0.427	0.000241429	16	HLA-C
3.69868e-08	0.342381	0.413	0.233	0.000616495	16	NCOA4
6.27347e-07	0.341633	0.39	0.236	0.0104566	16	CSF3R
8.56077e-11	0.339968	0.623	0.39	1.42691e-06	16	CD52
1.8817e-08	0.337568	0.655	0.46	0.000313641	16	MYL12B
8.73848e-07	0.332993	0.359	0.206	0.0145653	16	SNHG25
2.74775e-06	0.331411	0.516	0.349	0.0457995	16	LAPTM5
0.00149394	0.321848	0.26	0.176	1	16	H2AFV
5.11105e-06	0.320639	0.439	0.286	0.085191	16	MRPL51
6.08849e-06	0.319538	0.256	0.141	0.101483	16	SDCBP
6.15691e-07	0.31631	0.543	0.366	0.0102623	16	UBC
6.27445e-07	0.313762	0.534	0.342	0.0104583	16	YWHAB
5.01424e-07	0.312936	0.283	0.149	0.00835774	16	LITAF
6.05937e-06	0.309656	0.291	0.164	0.100998	16	RTN4
1.47108e-05	0.301658	0.359	0.223	0.2452	16	SNX3
2.34807e-06	0.295724	0.305	0.169	0.0391376	16	PLEK
9.8771e-05	0.29552	0.283	0.172	1	16	ACTR3
4.29115e-05	0.293641	0.516	0.366	0.715249	16	PGK1
7.86977e-07	0.292886	0.377	0.22	0.0131173	16	MSN
6.73122e-13	0.290414	0.964	0.846	1.12196e-08	16	CFL1
3.09332e-06	0.289588	0.363	0.218	0.0515595	16	PSAP
0.00118641	0.288518	0.278	0.189	1	16	CD44
3.03841e-06	0.281079	0.574	0.403	0.0506442	16	NDUFB1
2.73168e-12	0.278678	0.924	0.732	4.55317e-08	16	MT-ND3
1.42415e-05	0.276362	0.395	0.252	0.237378	16	PRDX5
1.70715e-05	0.274534	0.296	0.171	0.284548	16	TMSB4XP4
6.39111e-09	0.258878	1	0.932	0.000106527	16	TMSB4X
5.86007e-13	0.256289	0.96	0.786	9.76756e-09	16	ARHGDIB
0	3.84352	0.846	0.01	0	17	EPX
2.10347e-72	3.60508	0.808	0.104	3.50606e-68	17	CLC
0	2.71026	0.423	0.002	0	17	PRG2
0	2.21761	0.385	0.002	0	17	ALOX15
2.81302e-20	1.46824	0.904	0.485	4.68875e-16	17	RNASE2
3.75498e-18	1.24633	0.865	0.368	6.2588e-14	17	RNASE3
1.30468e-08	0.956502	0.5	0.211	0.000217464	17	TMEM123
0.00134802	0.946563	0.327	0.183	1	17	HSPA5
1.01867e-08	0.910408	0.308	0.086	0.000169793	17	DDX17
9.59011e-08	0.877416	0.346	0.115	0.00159848	17	LGALS3
3.4413e-06	0.813562	0.538	0.278	0.0573595	17	NEAT1
5.64231e-05	0.806179	0.423	0.22	0.94046	17	MT-TV
3.23498e-08	0.800465	0.654	0.303	0.000539207	17	RP11-84C10.2
2.80012e-07	0.78086	0.5	0.229	0.00466724	17	CALR
3.42442e-05	0.779194	0.519	0.279	0.570783	17	CAT
3.37354e-05	0.776359	0.462	0.241	0.562302	17	MT-TL1
3.37896e-07	0.751475	0.538	0.243	0.00563205	17	MT-TP
6.07967e-11	0.717235	0.962	0.59	1.01336e-06	17	SRGN
0.000966072	0.715738	0.269	0.122	1	17	CDK2AP2
9.66364e-07	0.714413	0.404	0.156	0.0161073	17	BTG1
1.14496e-05	0.703474	0.519	0.282	0.190842	17	NUCB2
0.000438514	0.698968	0.288	0.131	1	17	RAB32
7.63007e-05	0.695219	0.404	0.207	1	17	P4HB
1.66418e-10	0.679227	0.981	0.734	2.77385e-06	17	MT-ND3
0.000820632	0.635681	0.308	0.15	1	17	EIF4G2
2.58449e-05	0.628059	0.481	0.256	0.430784	17	GNAS
6.82728e-05	0.626858	0.365	0.157	1	17	CD24
0.00389817	0.612454	0.269	0.139	1	17	TUBA1A
0.000117509	0.606859	0.423	0.21	1	17	APLP2
0.000673553	0.587352	0.288	0.131	1	17	HNRNPH3
0.00163875	0.583251	0.327	0.17	1	17	PLEK
0.00123729	0.578682	0.346	0.187	1	17	PDIA6
3.53917e-08	0.567714	0.981	0.648	0.000589909	17	HLA-B
0.000121478	0.561915	0.423	0.207	1	17	SNHG25
0.00311914	0.557007	0.308	0.163	1	17	MSRB1
0.00170839	0.548514	0.596	0.461	1	17	CD63
0.00258325	0.546795	0.308	0.158	1	17	RPN2
0.00141161	0.516959	0.308	0.15	1	17	RTN3
1.84209e-05	0.512067	0.519	0.253	0.307039	17	BEX1
9.41402e-06	0.491654	0.712	0.438	0.156913	17	SERPINB1
0.00791914	0.48303	0.519	0.382	1	17	RHOA
0.00183952	0.478055	0.404	0.235	1	17	FOS
3.72963e-05	0.468044	0.808	0.692	0.621654	17	TPT1
2.22067e-08	0.457638	0.981	0.915	0.000370141	17	MT-ND4
0.00516146	0.448941	0.538	0.372	1	17	TAGLN2
8.44952e-05	0.443064	0.692	0.392	1	17	CD52
0.00140873	0.429596	0.365	0.185	1	17	FYB
0.00429909	0.424772	0.577	0.408	1	17	USMG5
0.00173898	0.418454	0.385	0.203	1	17	BASP1
1.20523e-05	0.403986	0.981	0.863	0.200888	17	MT-ND2
7.25973e-07	0.402139	1	0.883	0.0121005	17	MT-CYB
0.000266073	0.385442	0.673	0.4	1	17	TYROBP
5.30763e-05	0.359908	0.904	0.727	0.884675	17	ATP5E
0.00378675	0.349047	0.519	0.363	1	17	NDUFB9
0.00963881	0.296548	0.615	0.463	1	17	TMEM258
0.00311025	0.258541	0.865	0.697	1	17	UBB
